# Supplementary material for: Hydration Shells of DNA from the Point of View of Terahertz Time-Domain Spectroscopy
Source: Int J Mol Sci. 2021 Oct 14;22(20):11089. doi: 10.3390/ijms222011089 (PMC8538832; doi:10.3390/ijms222011089)
Supplement: Supplementary file 1 [file ijms-22-11089-s001.zip › Supplementary file S2.xlsx]

## Sheet: Description of the data
This file presents the dielectric permittivity spectra of the studied solutions obtained in each individual measurement.
The information in each sheet is structured as follows.
The first column contains discrete wavenumber points in the measured spectra.
Columns with headings 1-39 contain the values of the real or imaginary part of the permittivity for each individual measurement.
Each permittivity value corresponds to a wavenumber from the first column of the same row.
Name of the sheet	Description
Water_ε1	The real part of the permittivity of water
Water_ε2	The imaginary part of the permittivity of water
MgCl2 40 mM_ε1	The real part of the permittivity of MgCl2 40 mM solution
MgCl2 40 mM_ε2	The imaginary part of the permittivity of MgCl2 40 mM solution
KCl 150mM_ε1	The real part of the permittivity of KCl 150mM solution
KCl 150mM_ε2	The imaginary part of the permittivity of KCl 150mM solution
Water with DNA_ε1	The real part of the permittivity of DNA solutions in water
Water with DNA_ε2	The imaginary part of the permittivity of DNA solutions in water
MgCl2 40 mM with DNA_ε1	The real part of the permittivity of DNA solutions in MgCl2 40 mM
MgCl2 40 mM with DNA_ε2	The imaginary part of the permittivity of DNA solutions in MgCl2 40 mM
KCl 150 mM with DNA_ε1	The real part of the permittivity of DNA solutions in KCl 150 mM
KCl 150 mM with DNA_ε2	The imaginary part of the permittivity of DNA solutions in KCl 150 mM

## Sheet: Water_ε1
Wavenumber (cm-1)		1	2	3	4	5	6	7	8	9	10	11	12	13	14	15	16	17	18	19	20	21	22	23	24	25	26	27	28	29	30	31	32	33	34
10.055		6.15763	6.48671	6.6626	6.39875	6.07603	6.36541	6.49225	6.22668	6.42626	6.27416	6.46775	6.30463	6.53054	6.23467	6.36149	6.28043	6.28698	6.37392	6.30057	6.37461	6.23963	6.42369	6.19139	6.37721	6.34284	6.39373	6.25651	6.61204	6.32826	6.54744	6.37313	6.3913	6.22175	6.58981
10.4572		6.13491	6.44773	6.62632	6.37304	6.0393	6.32592	6.46346	6.19186	6.38778	6.24207	6.43977	6.27269	6.49645	6.19281	6.32792	6.24437	6.24444	6.33131	6.26097	6.32545	6.19245	6.37334	6.15713	6.34712	6.30793	6.35591	6.1915	6.55277	6.2798	6.4841	6.32252	6.34347	6.16378	6.53518
10.8594		6.10465	6.40251	6.58307	6.3396	5.99655	6.28038	6.42732	6.15099	6.3431	6.20274	6.40439	6.234	6.45573	6.14542	6.28845	6.20177	6.19611	6.28323	6.21549	6.27185	6.14112	6.31915	6.11676	6.30926	6.26589	6.31271	6.12324	6.47506	6.19712	6.39983	6.24657	6.26988	6.08732	6.45888
11.2616		6.06943	6.35348	6.53545	6.30087	5.95	6.23105	6.38581	6.10613	6.29483	6.15854	6.36382	6.19074	6.4098	6.09447	6.24511	6.15484	6.14399	6.23116	6.16591	6.21482	6.08705	6.26213	6.07221	6.26623	6.21961	6.26534	6.06645	6.39641	6.0989	6.31469	6.1616	6.18535	6.01305	6.37881
11.6638		6.03136	6.30278	6.48565	6.25924	5.90181	6.18002	6.3411	6.05922	6.24502	6.11177	6.32026	6.14492	6.36034	6.0417	6.19974	6.10573	6.09002	6.17668	6.11403	6.15582	6.03148	6.20341	6.02528	6.22042	6.17134	6.21515	6.02622	6.32886	6.00487	6.24222	6.08257	6.10409	5.95465	6.30917
12.066		5.99196	6.25206	6.43541	6.21648	5.85375	6.12904	6.29497	6.01181	6.19533	6.06417	6.27549	6.09825	6.30901	5.98883	6.15385	6.05615	6.03595	6.12141	6.06146	6.09632	5.97582	6.14436	5.97753	6.17376	6.123	6.16368	5.99742	6.27391	5.92651	6.18454	6.01636	6.03394	5.91339	6.25399
12.4682		5.95225	6.20247	6.38596	6.17397	5.80692	6.07931	6.24879	5.96511	6.14677	6.01699	6.23104	6.05203	6.25745	5.93714	6.10842	6.00732	5.98315	6.0668	6.00961	6.03775	5.92129	6.08625	5.93022	6.1277	6.07582	6.11224	5.9717	6.22729	5.86649	6.13728	5.9626	5.97678	5.88248	6.20964
12.8704		5.91289	6.15465	6.33795	6.13256	5.76208	6.03145	6.20353	5.91986	6.09999	5.97119	6.18778	6.00708	6.20684	5.88738	6.06419	5.96007	5.93253	6.01409	5.95943	5.98121	5.86879	6.03012	5.88414	6.08304	6.03034	6.06178	5.94321	6.18506	5.82265	6.09629	5.91816	5.93141	5.85445	6.17085
13.2726		5.87412	6.10879	6.29169	6.09246	5.7194	5.98579	6.15974	5.87625	6.05515	5.92703	6.14621	5.9637	6.15798	5.83998	6.02132	5.91469	5.88449	5.96389	5.91144	5.92743	5.8189	5.97674	5.83975	6.04012	5.98683	6.0132	5.91016	6.14528	5.79024	6.0594	5.87957	5.89482	5.82473	6.13367
13.6748		5.83615	6.06488	6.2471	6.05389	5.67882	5.94229	6.11757	5.83431	6.0121	5.88472	6.10648	5.92209	6.1113	5.795	5.97975	5.87119	5.83922	5.91658	5.86589	5.87691	5.772	5.92646	5.79726	5.99898	5.94513	5.96675	5.87344	6.10682	5.7634	6.02479	5.844	5.86264	5.79169	6.09591
14.077		5.79903	6.02262	6.20399	6.01665	5.64008	5.90061	6.07698	5.79389	5.97064	5.84405	6.06842	5.88207	6.06687	5.75219	5.93933	5.82942	5.79635	5.87196	5.8226	5.82954	5.72787	5.87932	5.75648	5.95945	5.90494	5.92255	5.83485	6.06837	5.73654	5.9905	5.8094	5.83088	5.75554	6.05675
14.4792		5.76268	5.98166	6.16209	5.98042	5.60271	5.86049	6.03769	5.75466	5.93039	5.80486	6.0317	5.84333	6.0244	5.71127	5.89965	5.78904	5.75564	5.82972	5.78135	5.78505	5.68623	5.83498	5.71716	5.9212	5.86586	5.88046	5.79634	6.02931	5.70598	5.95552	5.77455	5.79719	5.7178	6.01662
14.8814		5.72716	5.94173	6.12112	5.94502	5.56643	5.8215	5.9994	5.71632	5.89111	5.76686	5.99602	5.80568	5.98363	5.67176	5.86044	5.74981	5.71657	5.78936	5.74169	5.74305	5.64665	5.79299	5.679	5.88386	5.82765	5.84015	5.75929	5.99014	5.67082	5.91998	5.73872	5.76108	5.68043	5.97632
15.2836		5.69238	5.90258	6.08089	5.91014	5.53093	5.78355	5.96188	5.67864	5.85257	5.7298	5.96099	5.76884	5.94402	5.6333	5.82155	5.71146	5.67882	5.7504	5.70334	5.70288	5.60862	5.75286	5.64178	5.84724	5.79006	5.80118	5.7243	5.952	5.63215	5.88452	5.70189	5.7232	5.64487	5.93665
15.6858		5.65828	5.86398	6.04132	5.87577	5.49605	5.74634	5.92497	5.64161	5.81476	5.69357	5.92634	5.7327	5.90531	5.59557	5.7828	5.67386	5.642	5.71224	5.66591	5.66405	5.57173	5.71397	5.60528	5.81119	5.75298	5.76321	5.69144	5.9158	5.59175	5.84917	5.66438	5.68454	5.61127	5.89813
16.088		5.62489	5.82596	6.00239	5.84173	5.46158	5.70986	5.88848	5.60517	5.77756	5.65792	5.89202	5.69713	5.86721	5.55852	5.74419	5.63692	5.60596	5.6747	5.62931	5.62615	5.53556	5.67595	5.56941	5.77564	5.71639	5.72597	5.6601	5.88136	5.55128	5.81369	5.62687	5.64598	5.57889	5.86119
16.4901		5.59208	5.78846	5.96408	5.80798	5.42764	5.67415	5.85241	5.56935	5.74106	5.6229	5.85783	5.66209	5.82952	5.52194	5.70576	5.60069	5.57052	5.63745	5.59334	5.58881	5.49987	5.63841	5.53402	5.74048	5.68043	5.68919	5.62935	5.84784	5.5119	5.77821	5.5899	5.60838	5.54687	5.82565
16.8923		5.55977	5.75157	5.92647	5.77453	5.39414	5.63915	5.81687	5.53421	5.70528	5.58847	5.82383	5.62762	5.79219	5.48588	5.66762	5.56517	5.53571	5.6005	5.55801	5.55183	5.46459	5.60128	5.49926	5.70587	5.64503	5.65287	5.59829	5.8143	5.47436	5.74312	5.55388	5.57202	5.51471	5.79115
17.2945		5.52795	5.71535	5.88958	5.74146	5.36113	5.60489	5.78185	5.49989	5.67023	5.55463	5.79003	5.5937	5.75525	5.45049	5.62988	5.53042	5.50143	5.56387	5.52334	5.51525	5.42966	5.56452	5.46508	5.67183	5.61041	5.61697	5.56648	5.77968	5.43886	5.70889	5.5188	5.53667	5.48244	5.75713
17.6967		5.49654	5.67986	5.8535	5.70872	5.32869	5.57138	5.74749	5.46634	5.63594	5.52141	5.75645	5.56033	5.71884	5.41571	5.59267	5.49647	5.46777	5.52777	5.48932	5.4791	5.39516	5.52813	5.4315	5.63837	5.5765	5.58153	5.53407	5.74332	5.40514	5.6749	5.48467	5.50127	5.45034	5.72314
18.0989		5.46547	5.64522	5.81824	5.67642	5.29685	5.53862	5.71377	5.43362	5.60237	5.4888	5.72318	5.5275	5.68302	5.38172	5.556	5.46333	5.43466	5.49221	5.45595	5.4434	5.36116	5.4923	5.39865	5.60554	5.54336	5.54666	5.50174	5.70524	5.37264	5.6401	5.45134	5.46481	5.41871	5.68887
18.5011		5.43481	5.61153	5.7838	5.64453	5.26556	5.50647	5.6807	5.40167	5.56952	5.45682	5.69033	5.49522	5.64796	5.34863	5.52008	5.43097	5.40211	5.45743	5.42329	5.4084	5.32772	5.45724	5.36645	5.57333	5.51101	5.51256	5.46971	5.66642	5.34076	5.60396	5.41841	5.42761	5.38737	5.65434
18.9033		5.40457	5.57868	5.75021	5.61315	5.23488	5.47495	5.64839	5.37042	5.53729	5.42547	5.65789	5.46348	5.61369	5.31638	5.48492	5.3994	5.37012	5.42356	5.39129	5.37421	5.295	5.42297	5.33491	5.54178	5.47941	5.47921	5.43767	5.62848	5.30894	5.56754	5.38545	5.39108	5.35574	5.6196
19.3055		5.3748	5.54679	5.71743	5.58223	5.20484	5.444	5.61668	5.3398	5.50575	5.39469	5.62603	5.43228	5.58028	5.28503	5.45064	5.36858	5.33869	5.39058	5.35992	5.34088	5.26307	5.38977	5.30402	5.51089	5.44848	5.44681	5.4054	5.59306	5.27709	5.53257	5.35254	5.35683	5.32342	5.58508
19.7077		5.34549	5.51582	5.68539	5.5519	5.17543	5.41357	5.58571	5.30975	5.47481	5.36454	5.59476	5.40169	5.54782	5.2546	5.41735	5.33848	5.30784	5.35863	5.32916	5.3086	5.23188	5.35756	5.2738	5.48054	5.41828	5.41534	5.37348	5.56058	5.24553	5.50031	5.32031	5.32537	5.29105	5.55143
20.1099		5.31676	5.48569	5.65419	5.52222	5.1467	5.38362	5.55538	5.28026	5.44447	5.33493	5.56419	5.37174	5.51633	5.22507	5.38503	5.30906	5.27762	5.3276	5.29908	5.27732	5.20151	5.32649	5.24423	5.45087	5.3887	5.38487	5.34277	5.53043	5.21484	5.47065	5.28948	5.29615	5.25992	5.51936
20.5121		5.28852	5.45637	5.62376	5.4932	5.11867	5.35424	5.52569	5.25131	5.41488	5.30596	5.53444	5.34243	5.48574	5.19634	5.35387	5.28037	5.24807	5.29759	5.26965	5.24706	5.17199	5.29647	5.21539	5.42183	5.35984	5.35527	5.31385	5.50159	5.18518	5.44281	5.26024	5.26825	5.23059	5.48914
20.9143		5.26092	5.42782	5.5941	5.4649	5.09134	5.32549	5.49665	5.22301	5.38603	5.27767	5.50556	5.31394	5.45607	5.16848	5.32382	5.25235	5.21926	5.26852	5.24093	5.2179	5.14333	5.26753	5.1873	5.39347	5.33164	5.32667	5.28616	5.47313	5.1562	5.41614	5.2321	5.24081	5.20266	5.46013
21.3165		5.23391	5.39997	5.56511	5.43745	5.0649	5.29749	5.46841	5.19531	5.35796	5.25008	5.47752	5.28628	5.42728	5.14143	5.29495	5.22505	5.1913	5.24035	5.21306	5.18975	5.11555	5.2396	5.16008	5.36587	5.3042	5.29896	5.25886	5.44469	5.12756	5.39007	5.20444	5.21361	5.17526	5.43146
21.7187		5.20747	5.37292	5.53692	5.41083	5.03928	5.27024	5.44088	5.1684	5.3308	5.22325	5.45042	5.25952	5.39937	5.11517	5.26727	5.19849	5.16427	5.21315	5.18609	5.16266	5.08874	5.21269	5.13367	5.33894	5.27747	5.27214	5.23139	5.41631	5.09944	5.36429	5.17666	5.18637	5.1478	5.40271
22.1209		5.18168	5.34662	5.50946	5.38509	5.01457	5.24387	5.41416	5.14226	5.3046	5.19726	5.42419	5.23365	5.37233	5.08979	5.24075	5.17267	5.13825	5.18685	5.16009	5.13666	5.06296	5.18673	5.10825	5.31288	5.25153	5.24619	5.20402	5.38822	5.07231	5.33882	5.14897	5.15941	5.12064	5.37405
22.5231		5.15656	5.32115	5.48278	5.3602	4.99079	5.21848	5.3883	5.11709	5.2793	5.17212	5.39882	5.20876	5.34615	5.06525	5.21536	5.14771	5.1133	5.16148	5.13517	5.11167	5.03822	5.16172	5.08371	5.28759	5.22641	5.22116	5.17758	5.36101	5.04644	5.31386	5.12203	5.13319	5.0943	5.34606
22.9253		5.13219	5.29651	5.45684	5.3362	4.96799	5.19411	5.36334	5.09286	5.25499	5.14791	5.37429	5.18477	5.32093	5.04161	5.19107	5.12352	5.08941	5.1371	5.1113	5.08773	5.0146	5.13774	5.06017	5.26316	5.2021	5.19708	5.1526	5.335	5.02203	5.28958	5.0965	5.10822	5.06917	5.31923
23.3275		5.10851	5.27282	5.43178	5.31308	4.94613	5.17079	5.33924	5.06962	5.23165	5.12459	5.3505	5.16168	5.29657	5.01889	5.16788	5.1002	5.06665	5.11373	5.08853	5.06489	4.99208	5.11471	5.03751	5.23955	5.17859	5.17388	5.12916	5.31048	4.99914	5.26619	5.07272	5.08473	5.04525	5.29387
23.7297		5.08562	5.25011	5.4076	5.29077	4.92515	5.14842	5.31606	5.04743	5.2092	5.1022	5.3275	5.13947	5.27322	4.99713	5.14568	5.07776	5.04497	5.09128	5.06679	5.0431	4.9706	5.09266	5.01576	5.21676	5.15594	5.15165	5.10696	5.28748	4.97778	5.24369	5.05047	5.06262	5.02251	5.26987
24.1319		5.06354	5.22831	5.38426	5.26921	4.90509	5.12704	5.29378	5.02624	5.18766	5.08074	5.30528	5.11803	5.25087	4.97631	5.12444	5.05621	5.02431	5.06985	5.046	5.02235	4.95021	5.07159	4.99485	5.19483	5.13412	5.13028	5.08586	5.26575	4.95786	5.22216	5.02959	5.04166	5.00117	5.24718
24.5341		5.04232	5.2075	5.36191	5.24841	4.88577	5.10659	5.2724	5.00599	5.16688	5.06019	5.28384	5.0973	5.22946	4.95642	5.10416	5.03555	5.00455	5.04938	5.02616	5.00257	4.93073	5.05144	4.97471	5.17367	5.11305	5.10985	5.06611	5.24489	4.93937	5.20151	5.01015	5.02183	4.98158	5.22561
24.9363		5.0219	5.18759	5.34045	5.22835	4.86724	5.08696	5.25187	4.98667	5.14691	5.04045	5.26322	5.07722	5.20904	4.93735	5.08482	5.01577	4.98569	5.02991	5.00715	4.98374	4.91216	5.03219	4.95529	5.1533	5.09282	5.09018	5.04774	5.22466	4.92209	5.18181	4.99221	5.00297	4.96371	5.20519
25.3385		5.00231	5.16852	5.31983	5.20889	4.84935	5.06814	5.23212	4.96808	5.12764	5.02155	5.24338	5.05784	5.18953	4.91914	5.06637	4.99689	4.96761	5.01136	4.98881	4.96576	4.89435	5.01374	4.93662	5.13371	5.0733	5.07138	5.03045	5.20517	4.90582	5.163	4.97546	4.98501	4.94703	5.18572
25.7407		4.98351	5.15023	5.30013	5.19013	4.83211	5.04999	5.21321	4.95027	5.10907	5.00332	5.22443	5.03905	5.17087	4.90159	5.04876	4.97885	4.95017	4.99366	4.97114	4.94856	4.87728	4.99613	4.91861	5.11481	5.05449	5.05335	5.01372	5.18674	4.89003	5.14515	4.95929	4.96774	4.93061	5.16714
26.1429		4.9655	5.13272	5.28121	5.17198	4.81542	5.03245	5.19501	4.93307	5.09107	4.98577	5.2063	5.02091	5.15306	4.8848	5.03207	4.96158	4.93331	4.97682	4.95399	4.93208	4.86084	4.97921	4.90127	5.09663	5.03639	5.03604	4.99713	5.16938	4.87419	5.12819	4.94331	4.95116	4.91393	5.14931
26.5451		4.94829	5.11583	5.26301	5.15439	4.79925	5.01553	5.17749	4.91643	5.07368	4.96881	5.18901	5.00338	5.13595	4.86859	5.01621	4.94515	4.917	4.96074	4.93737	4.91623	4.84502	4.96303	4.88451	5.07915	5.01897	5.01945	4.98031	5.15269	4.85797	5.11186	4.92729	4.93522	4.89701	5.13195
26.9473		4.93173	5.09962	5.24552	5.13737	4.78366	4.99913	5.16063	4.90036	5.05691	4.95248	5.17241	4.98641	5.11948	4.85301	5.00117	4.92942	4.90122	4.94533	4.92119	4.90094	4.82975	4.94754	4.86839	5.06233	5.00218	5.00353	4.96293	5.1358	4.84139	5.09558	4.91092	4.91962	4.88004	5.11461
27.3495		4.91589	5.08404	5.22872	5.12097	4.76861	4.98322	5.14439	4.88478	5.04067	4.93661	5.15659	4.97015	5.1036	4.83797	4.98691	4.91439	4.8859	4.93058	4.9055	4.88623	4.81508	4.93264	4.85287	5.04611	4.98598	4.98823	4.94497	5.11847	4.82476	5.07894	4.89405	4.90409	4.86304	5.09707
27.7517		4.90068	5.06909	5.21251	5.10511	4.75407	4.96784	5.12877	4.86974	5.02506	4.92136	5.14135	4.95448	5.08831	4.82349	4.97338	4.89995	4.87109	4.91636	4.89023	4.87209	4.80092	4.91839	4.83792	5.03052	4.97038	4.97351	4.92698	5.10113	4.80858	5.06227	4.8769	4.8887	4.84622	5.0795
28.1539		4.88606	5.05478	5.19698	5.08983	4.7401	4.95294	5.1137	4.85514	5.01003	4.90661	5.12674	4.93948	5.07348	4.80953	4.96052	4.88612	4.85678	4.90266	4.87543	4.85844	4.78729	4.9047	4.82353	5.01553	4.95533	4.95936	4.91002	5.08459	4.79341	5.0461	4.86024	4.87382	4.82991	5.06238
28.5561		4.87199	5.04106	5.18201	5.07513	4.72664	4.93857	5.09925	4.84104	4.99558	4.89246	5.11264	4.92506	5.05921	4.79609	4.94837	4.87282	4.843	4.88937	4.86116	4.84532	4.77418	4.89157	4.80966	5.00103	4.94091	4.94568	4.89477	5.0695	4.77944	5.03096	4.84495	4.85987	4.8145	5.04633
28.9583		4.85842	5.02793	5.16766	5.06101	4.71365	4.92463	5.08532	4.82748	4.9817	4.8789	5.09907	4.91122	5.04541	4.78317	4.93677	4.86003	4.82979	4.87649	4.84737	4.83269	4.76154	4.87891	4.79637	4.98712	4.92701	4.93251	4.88121	5.0559	4.76664	5.01695	4.83143	4.84699	4.80013	5.03166
29.3605		4.84528	5.01534	5.15389	5.04746	4.70118	4.91121	5.07195	4.81434	4.96838	4.86594	5.08586	4.89795	5.03213	4.77072	4.92572	4.84775	4.8171	4.86397	4.83411	4.82061	4.74942	4.86672	4.78351	4.97366	4.91364	4.91979	4.86879	5.0432	4.75453	5.00397	4.81944	4.83521	4.78679	5.01835
29.7627		4.83253	5.00323	5.14063	5.03442	4.68911	4.89831	5.05906	4.80167	4.95555	4.85352	5.07307	4.88519	5.01934	4.75875	4.91516	4.83589	4.80495	4.85185	4.82138	4.80902	4.73771	4.85495	4.77117	4.96071	4.90082	4.90742	4.85673	5.03085	4.74256	4.99167	4.80814	4.82414	4.77422	5.00599
30.1649		4.8201	4.99156	5.12787	5.02191	4.67745	4.88584	5.04665	4.78941	4.94323	4.84157	5.06061	4.87286	5.007	4.74724	4.90508	4.82448	4.79328	4.84013	4.80913	4.7979	4.72642	4.84355	4.75927	4.94812	4.88846	4.89554	4.84448	5.01858	4.73036	4.97984	4.79701	4.81369	4.76217	4.99398
30.5671		4.80799	4.98027	5.11554	5.00981	4.66624	4.87388	5.03468	4.7776	4.93138	4.83007	5.04848	4.86093	4.99516	4.73615	4.89541	4.81344	4.78204	4.82877	4.79734	4.78728	4.71552	4.83248	4.74779	4.93597	4.87656	4.88401	4.83188	5.00659	4.7182	4.96836	4.78586	4.80367	4.75051	4.98187
30.9693		4.79618	4.96934	5.10366	4.99818	4.65533	4.8624	5.02311	4.76612	4.91998	4.81888	5.03659	4.84938	4.98377	4.72543	4.88614	4.80281	4.77119	4.81783	4.78599	4.77709	4.70494	4.82178	4.73671	4.9241	4.86507	4.87297	4.81928	4.99525	4.70645	4.95734	4.7749	4.79393	4.73925	4.96954
31.3715		4.78459	4.95869	5.09219	4.98692	4.64478	4.85131	5.01189	4.75499	4.90898	4.808	5.02495	4.83815	4.97279	4.71512	4.8772	4.79255	4.76072	4.80736	4.77501	4.76737	4.69472	4.81146	4.72596	4.91258	4.8539	4.8623	4.80691	4.98464	4.69545	4.94673	4.76442	4.78429	4.72824	4.9572
31.7737		4.77329	4.94829	5.08102	4.976	4.63453	4.84062	5.00097	4.7442	4.89832	4.79737	5.01356	4.8272	4.96215	4.70515	4.86855	4.78257	4.75058	4.79727	4.7644	4.75803	4.68481	4.80151	4.7156	4.90136	4.84307	4.85209	4.79507	4.97428	4.68508	4.93628	4.75423	4.77442	4.71724	4.94509
32.1759		4.76229	4.93816	5.07021	4.9654	4.62465	4.83028	4.99036	4.73369	4.88808	4.78691	5.00242	4.81658	4.95185	4.6955	4.8602	4.77288	4.74079	4.78767	4.75414	4.74907	4.67517	4.79199	4.70559	4.89043	4.83254	4.84231	4.78377	4.96353	4.67501	4.92554	4.74411	4.76432	4.70605	4.9334
32.5781		4.7516	4.92832	5.05975	4.95504	4.61505	4.82031	4.98	4.72352	4.8782	4.77669	4.99157	4.80621	4.94187	4.68618	4.85207	4.76348	4.73128	4.77845	4.7442	4.74043	4.6659	4.78289	4.69593	4.8798	4.82226	4.83296	4.77299	4.95224	4.66511	4.91424	4.73365	4.75415	4.69495	4.92212
32.9803		4.74117	4.91874	5.04962	4.94492	4.60578	4.81066	4.96988	4.71362	4.86865	4.76666	4.98091	4.79618	4.93216	4.67718	4.84412	4.75427	4.72206	4.76961	4.73457	4.7322	4.6569	4.77426	4.68661	4.86945	4.81218	4.82399	4.76275	4.94094	4.65547	4.90272	4.72304	4.74434	4.68417	4.91116
33.3825		4.7311	4.90947	5.03973	4.93504	4.5968	4.80123	4.95995	4.70397	4.85943	4.75694	4.97053	4.7864	4.92271	4.66847	4.83621	4.74535	4.71318	4.76111	4.72532	4.72423	4.64819	4.76597	4.67763	4.85938	4.80236	4.81531	4.75308	4.9303	4.64607	4.89175	4.71256	4.73537	4.67376	4.90045
33.7847		4.72131	4.90045	5.0301	4.92528	4.58817	4.79206	4.95019	4.69463	4.85046	4.74753	4.96037	4.77698	4.91351	4.66007	4.82833	4.73662	4.7046	4.75287	4.71637	4.71651	4.6398	4.758	4.66905	4.84969	4.79279	4.80691	4.74387	4.92085	4.63682	4.88196	4.70264	4.72734	4.66352	4.88983
34.1869		4.71174	4.89171	5.02065	4.91575	4.57983	4.7831	4.94061	4.68555	4.84178	4.73842	4.95043	4.76781	4.90453	4.65196	4.8204	4.72812	4.69626	4.7448	4.70777	4.70903	4.6317	4.75026	4.66081	4.84023	4.78342	4.7987	4.73492	4.91274	4.62782	4.87363	4.69343	4.72035	4.65354	4.87955
34.5891		4.70245	4.88315	5.01131	4.90635	4.57176	4.77438	4.9311	4.67678	4.83331	4.72957	4.94062	4.75896	4.89577	4.64412	4.81231	4.71985	4.68827	4.73695	4.69956	4.70177	4.62379	4.74269	4.65292	4.83111	4.77425	4.79058	4.72604	4.90564	4.6191	4.86662	4.68467	4.71416	4.6438	4.86984
34.9913		4.69336	4.87478	5.00206	4.89708	4.56398	4.76583	4.92172	4.66826	4.82501	4.72102	4.93094	4.75041	4.88711	4.63653	4.80406	4.71177	4.68051	4.72917	4.69164	4.69457	4.61611	4.73511	4.64536	4.82222	4.76536	4.78253	4.71689	4.89912	4.61065	4.86054	4.67603	4.70846	4.63435	4.86081
35.3935		4.68446	4.86647	4.99285	4.888	4.5565	4.75742	4.91244	4.66009	4.81683	4.71267	4.92131	4.74214	4.87855	4.62917	4.79558	4.70397	4.673	4.72147	4.68405	4.68742	4.60863	4.72758	4.63813	4.81355	4.75671	4.77453	4.70749	4.89244	4.60247	4.85471	4.66753	4.70259	4.62532	4.8524
35.7957		4.67566	4.85829	4.98356	4.87906	4.54922	4.74927	4.90323	4.65218	4.80868	4.70446	4.91174	4.7341	4.87012	4.62201	4.78682	4.69637	4.66581	4.71378	4.67676	4.68032	4.60129	4.71994	4.63114	4.80505	4.7483	4.76652	4.69828	4.88465	4.59508	4.84803	4.65964	4.6959	4.6172	4.84424
36.1979		4.66702	4.85011	4.97421	4.87025	4.54217	4.74122	4.89406	4.64451	4.80061	4.69631	4.90212	4.72623	4.86165	4.61507	4.77785	4.68898	4.65885	4.70606	4.66971	4.67315	4.59415	4.71228	4.62438	4.7967	4.74013	4.75844	4.69006	4.87516	4.58904	4.83954	4.65289	4.68783	4.61067	4.83606
36.6001		4.65846	4.84194	4.9648	4.86158	4.53536	4.73337	4.88496	4.63715	4.79258	4.68825	4.89251	4.71859	4.85324	4.60824	4.76865	4.68179	4.65214	4.69833	4.66291	4.66597	4.58711	4.7045	4.61785	4.7884	4.73221	4.75035	4.68311	4.86398	4.58437	4.82891	4.64743	4.67838	4.60576	4.82778
37.0023		4.65008	4.83384	4.95538	4.85306	4.52877	4.7257	4.87592	4.62994	4.78453	4.68026	4.88286	4.71103	4.84489	4.60158	4.75939	4.67481	4.64571	4.69058	4.65635	4.65871	4.58023	4.69669	4.61154	4.78022	4.72454	4.74225	4.67675	4.85226	4.58009	4.81729	4.64222	4.66841	4.60118	4.81925
37.4045		4.64178	4.82572	4.94594	4.84462	4.52236	4.71815	4.86698	4.62297	4.77657	4.67228	4.87326	4.70364	4.83653	4.5951	4.75008	4.66793	4.63947	4.68286	4.64989	4.65147	4.57347	4.6889	4.60532	4.77206	4.71709	4.73413	4.67001	4.84139	4.57475	4.8064	4.63625	4.6591	4.59527	4.81053
37.8067		4.63358	4.81774	4.93658	4.83627	4.51617	4.71078	4.85819	4.61609	4.76866	4.66442	4.8637	4.69632	4.82831	4.5887	4.7409	4.66118	4.63344	4.6752	4.64359	4.64432	4.56682	4.6812	4.59924	4.76398	4.7098	4.7261	4.66284	4.83194	4.56817	4.79707	4.62924	4.65096	4.58791	4.80196
38.2089		4.62556	4.80986	4.92736	4.82801	4.51011	4.70356	4.84954	4.60932	4.76091	4.65663	4.85431	4.68912	4.82023	4.58243	4.73191	4.65457	4.62753	4.66768	4.63741	4.63729	4.56035	4.67366	4.5932	4.75598	4.70273	4.71807	4.65644	4.8233	4.56171	4.78877	4.62231	4.6437	4.58049	4.7939
38.6111		4.61761	4.80211	4.91833	4.81978	4.50415	4.69643	4.84105	4.60263	4.75335	4.64897	4.84502	4.68199	4.81232	4.57629	4.72317	4.64796	4.62169	4.66028	4.63121	4.63045	4.55401	4.66632	4.58718	4.74805	4.69576	4.7102	4.65171	4.8145	4.55667	4.78038	4.61662	4.63646	4.57454	4.78661
39.0133		4.6098	4.79455	4.90958	4.81169	4.49833	4.68941	4.83284	4.59599	4.74597	4.64143	4.83599	4.67493	4.80461	4.57023	4.71483	4.64136	4.61583	4.65307	4.62499	4.62385	4.54777	4.65918	4.58112	4.74024	4.68892	4.70243	4.64828	4.80548	4.55313	4.77164	4.61203	4.62909	4.57001	4.77993
39.4155		4.60206	4.78718	4.90113	4.80371	4.49249	4.68245	4.82486	4.58937	4.73878	4.63401	4.82715	4.66799	4.79709	4.56426	4.70693	4.63481	4.60997	4.64605	4.61875	4.61753	4.54163	4.65234	4.57505	4.7325	4.68218	4.69486	4.6443	4.79705	4.5497	4.76328	4.60754	4.62211	4.56548	4.77363
39.8177		4.59442	4.77994	4.89298	4.7958	4.48668	4.67555	4.81716	4.58273	4.73183	4.62662	4.8186	4.66105	4.78983	4.55832	4.69942	4.62822	4.60401	4.63926	4.61236	4.61145	4.53559	4.64574	4.56884	4.72487	4.67546	4.68753	4.63854	4.78969	4.54519	4.75589	4.60223	4.61599	4.55978	4.7675
40.2199		4.5868	4.77293	4.8852	4.78801	4.48079	4.66863	4.80968	4.57612	4.72504	4.61925	4.8103	4.65419	4.78275	4.55243	4.69233	4.62166	4.59796	4.63263	4.60587	4.60561	4.52958	4.63937	4.56254	4.71734	4.66876	4.6804	4.63106	4.78304	4.53958	4.74928	4.59603	4.61058	4.55311	4.76123
40.6221		4.57926	4.76608	4.87774	4.78038	4.47482	4.66168	4.80243	4.56949	4.71837	4.61187	4.80224	4.6473	4.77583	4.54655	4.68564	4.61507	4.59179	4.62626	4.59929	4.59998	4.52368	4.63321	4.55611	4.70993	4.66204	4.67354	4.62276	4.77626	4.53339	4.74276	4.58947	4.6052	4.54618	4.75443
41.0243		4.57179	4.75949	4.87063	4.77288	4.46879	4.65477	4.79544	4.56285	4.71177	4.60449	4.7944	4.64048	4.76913	4.54065	4.67928	4.60858	4.58555	4.62004	4.59258	4.59448	4.51782	4.62726	4.54952	4.70263	4.65522	4.66696	4.61423	4.76913	4.52711	4.73606	4.58277	4.59956	4.53907	4.74681
41.4265		4.56435	4.75307	4.86383	4.76551	4.46267	4.64784	4.78862	4.55621	4.70521	4.59712	4.78675	4.6336	4.76255	4.53481	4.67325	4.60214	4.57921	4.61407	4.58575	4.58914	4.5121	4.62151	4.54287	4.69544	4.6484	4.66064	4.60556	4.76206	4.52049	4.72927	4.57592	4.59384	4.53141	4.73847
41.8287		4.55696	4.74686	4.85733	4.75827	4.45647	4.641	4.78198	4.54954	4.69869	4.58974	4.77935	4.62676	4.75609	4.52898	4.66741	4.59581	4.57288	4.60826	4.57895	4.58391	4.50646	4.61595	4.5361	4.68837	4.6415	4.65453	4.5969	4.75556	4.51312	4.72243	4.56877	4.58822	4.52291	4.72993
42.2309		4.54963	4.7409	4.85102	4.75103	4.4502	4.6342	4.77551	4.5429	4.69216	4.58246	4.77212	4.61994	4.74976	4.52323	4.66181	4.58966	4.56657	4.60266	4.5721	4.57882	4.50093	4.61048	4.52932	4.68146	4.63457	4.64868	4.58842	4.74948	4.50508	4.71545	4.56136	4.58281	4.51406	4.72158
42.6331		4.54239	4.73511	4.84484	4.74388	4.44389	4.62746	4.76913	4.53628	4.68567	4.57529	4.76509	4.61314	4.74354	4.51751	4.65639	4.58363	4.56034	4.59723	4.56536	4.57378	4.49554	4.60521	4.52257	4.67467	4.62761	4.64303	4.58043	4.7435	4.49675	4.70835	4.55369	4.57755	4.50542	4.71374
43.0353		4.53525	4.72957	4.83881	4.73678	4.43755	4.62087	4.76282	4.52971	4.67918	4.56831	4.75822	4.60641	4.73736	4.5118	4.65108	4.57784	4.5542	4.59192	4.55869	4.56892	4.4903	4.60008	4.51591	4.668	4.62065	4.63752	4.573	4.73732	4.4886	4.70127	4.54614	4.57245	4.49743	4.70626
43.4375		4.52822	4.72414	4.83279	4.72972	4.43128	4.61439	4.75659	4.52321	4.67278	4.56157	4.75151	4.59979	4.73122	4.5062	4.64593	4.57216	4.54813	4.58674	4.55214	4.56415	4.48516	4.5951	4.50943	4.66151	4.61381	4.63211	4.56621	4.73102	4.48116	4.69442	4.53911	4.56769	4.49013	4.69921
43.8397		4.52125	4.71882	4.8268	4.72265	4.42506	4.60803	4.75035	4.51683	4.66651	4.55502	4.74494	4.59325	4.72517	4.50061	4.64084	4.56662	4.54223	4.58159	4.54576	4.55952	4.48012	4.5902	4.50311	4.65509	4.60701	4.62676	4.55977	4.72485	4.47459	4.68799	4.53299	4.56324	4.48328	4.69241
44.2419		4.51433	4.71356	4.82069	4.71562	4.41889	4.60177	4.74413	4.51057	4.66034	4.54867	4.73849	4.58677	4.71915	4.49508	4.63587	4.56123	4.53645	4.57646	4.53956	4.55499	4.47516	4.58542	4.49695	4.64879	4.60036	4.62136	4.55312	4.71903	4.46861	4.68212	4.52759	4.55889	4.47654	4.68571
44.6441		4.50751	4.70829	4.81446	4.70867	4.41286	4.59562	4.73789	4.50443	4.6543	4.54253	4.73207	4.58044	4.71313	4.48955	4.63094	4.55586	4.53077	4.57135	4.53352	4.55051	4.47025	4.58074	4.49101	4.64258	4.5939	4.61593	4.54604	4.71359	4.4628	4.67655	4.5223	4.55462	4.46958	4.67899
45.0463		4.5007	4.70296	4.80816	4.70184	4.40692	4.58947	4.7316	4.49836	4.64841	4.53647	4.72572	4.57412	4.70711	4.48405	4.62606	4.55054	4.52522	4.56622	4.52765	4.54609	4.46537	4.57609	4.48526	4.63642	4.58757	4.61038	4.53861	4.7084	4.45669	4.67113	4.51661	4.55035	4.46225	4.67223
45.4485		4.49393	4.69758	4.80171	4.69511	4.40116	4.58343	4.72529	4.49243	4.64261	4.53051	4.71938	4.56789	4.70113	4.47863	4.6212	4.54522	4.51981	4.56107	4.52199	4.54164	4.46051	4.57146	4.47963	4.63032	4.58147	4.60472	4.5311	4.70339	4.45016	4.66565	4.51025	4.54624	4.4547	4.66557
45.8507		4.48717	4.69203	4.79527	4.68848	4.39554	4.57742	4.71898	4.48662	4.63692	4.52458	4.71302	4.56169	4.69517	4.47329	4.61637	4.5399	4.51451	4.55586	4.51643	4.53723	4.45569	4.5668	4.4741	4.62425	4.57552	4.59897	4.52388	4.69833	4.44355	4.65991	4.50329	4.54224	4.44738	4.65913
46.2529		4.48039	4.68645	4.78884	4.68201	4.39	4.57146	4.71263	4.48086	4.63124	4.51873	4.70664	4.55554	4.68927	4.46801	4.61155	4.53454	4.50926	4.55069	4.51103	4.53276	4.45089	4.56216	4.46862	4.61822	4.56976	4.59317	4.51713	4.69272	4.43744	4.65353	4.49609	4.53789	4.44108	4.6526
46.6551		4.4737	4.68075	4.7825	4.67566	4.3846	4.56554	4.70635	4.47515	4.62562	4.5129	4.70027	4.54942	4.68343	4.4629	4.6068	4.52923	4.50407	4.54549	4.50572	4.52826	4.44612	4.55749	4.46321	4.61218	4.5641	4.58736	4.51118	4.68588	4.43246	4.64616	4.48916	4.53269	4.43643	4.64593
47.0573		4.46704	4.675	4.77637	4.66945	4.3793	4.55977	4.70013	4.46958	4.61997	4.50715	4.69386	4.54339	4.67766	4.45792	4.60212	4.52393	4.49889	4.5404	4.50051	4.52377	4.4414	4.55287	4.45777	4.6062	4.55858	4.58158	4.50631	4.67755	4.42878	4.63805	4.48292	4.52643	4.43306	4.6392
47.4595		4.46051	4.66929	4.77049	4.66331	4.37403	4.55405	4.69408	4.46406	4.61433	4.50148	4.6875	4.53746	4.67201	4.45308	4.59752	4.51866	4.49378	4.53535	4.4953	4.5193	4.43668	4.54827	4.45235	4.60023	4.55313	4.57599	4.50239	4.66867	4.42579	4.63027	4.47755	4.51984	4.4298	4.63279
47.8617		4.45412	4.66369	4.76495	4.65726	4.36886	4.54848	4.68816	4.45859	4.60867	4.49599	4.68119	4.53169	4.66646	4.44842	4.59308	4.51341	4.48864	4.53044	4.4901	4.51482	4.43202	4.54372	4.44694	4.59434	4.54773	4.57059	4.49849	4.66066	4.42242	4.62386	4.47275	4.51389	4.4256	4.62686
48.2638		4.44791	4.65815	4.75974	4.65129	4.36373	4.54307	4.68245	4.45324	4.60302	4.49062	4.675	4.52601	4.66111	4.44392	4.58879	4.50823	4.48355	4.52566	4.48488	4.51045	4.42737	4.53922	4.44153	4.58853	4.54234	4.56538	4.49396	4.65449	4.41802	4.61905	4.46834	4.50923	4.42008	4.62121
48.666		4.4419	4.65281	4.75481	4.64538	4.35861	4.53778	4.677	4.44798	4.59743	4.48542	4.66897	4.52051	4.65595	4.43954	4.5847	4.50309	4.47844	4.52105	4.47958	4.50611	4.42278	4.53486	4.43608	4.58285	4.537	4.56046	4.48849	4.65011	4.4126	4.615	4.46402	4.50564	4.41391	4.61567
49.0682		4.43605	4.64766	4.75011	4.63957	4.35355	4.53261	4.67171	4.44281	4.5919	4.48034	4.66317	4.51507	4.65097	4.4352	4.58088	4.49797	4.47334	4.51661	4.47427	4.50194	4.4182	4.53063	4.43062	4.57726	4.53167	4.55573	4.48231	4.64671	4.40665	4.61071	4.45957	4.50247	4.40772	4.61009
49.4704		4.43041	4.64272	4.74566	4.63382	4.34852	4.52757	4.66666	4.43778	4.58643	4.4753	4.65758	4.50969	4.64621	4.43084	4.57729	4.49297	4.46827	4.51237	4.46888	4.49795	4.41369	4.52653	4.4252	4.57191	4.52635	4.55118	4.47551	4.64355	4.40074	4.60592	4.45462	4.49909	4.40166	4.60453
49.8726		4.4249	4.63796	4.74134	4.6282	4.34351	4.52261	4.6618	4.43282	4.58107	4.47031	4.65234	4.50438	4.64168	4.42648	4.57405	4.48804	4.46326	4.50833	4.46349	4.49413	4.40928	4.52257	4.41975	4.5667	4.52104	4.5468	4.46813	4.64004	4.39503	4.60099	4.44917	4.49529	4.39559	4.59893
50.2748		4.41948	4.63342	4.73714	4.62276	4.33855	4.51776	4.65712	4.42792	4.5758	4.46536	4.64734	4.49906	4.63732	4.42201	4.57103	4.48327	4.45827	4.50446	4.45809	4.49049	4.40497	4.51873	4.41434	4.56167	4.5157	4.54252	4.46053	4.63597	4.38952	4.59632	4.44335	4.49116	4.38939	4.59351
50.677		4.4141	4.62895	4.73299	4.61744	4.33359	4.51299	4.65258	4.42314	4.57067	4.4603	4.64263	4.49374	4.63318	4.41749	4.56827	4.47862	4.45335	4.50076	4.4528	4.48708	4.40082	4.51508	4.40896	4.55678	4.51042	4.53837	4.45347	4.63124	4.38406	4.59223	4.43753	4.48704	4.3831	4.58837
51.0792		4.40876	4.62467	4.72893	4.61235	4.32873	4.50829	4.64821	4.4184	4.56568	4.45523	4.63818	4.4884	4.62928	4.41294	4.56568	4.47408	4.44859	4.49718	4.44765	4.48385	4.39674	4.51147	4.4037	4.55202	4.50513	4.53435	4.44747	4.62627	4.37853	4.58854	4.43185	4.48326	4.37685	4.5836
51.4814		4.40346	4.62047	4.7249	4.60749	4.32388	4.50371	4.64393	4.41375	4.56086	4.45011	4.63398	4.48313	4.62549	4.40837	4.56313	4.46966	4.44399	4.49377	4.44266	4.4808	4.39281	4.508	4.39852	4.54735	4.49991	4.53046	4.44256	4.62151	4.37289	4.58514	4.4264	4.48003	4.37059	4.57901
51.8836		4.39823	4.61636	4.72099	4.60282	4.31918	4.49914	4.63974	4.40915	4.55621	4.44502	4.6299	4.47796	4.62185	4.40386	4.5606	4.46532	4.43964	4.49047	4.43782	4.47787	4.38899	4.50457	4.39349	4.54272	4.49478	4.52663	4.43806	4.61732	4.36722	4.58158	4.4211	4.47736	4.36434	4.57414
52.2858		4.39307	4.61235	4.71716	4.59838	4.31461	4.49459	4.63565	4.40464	4.55177	4.44	4.62595	4.4729	4.61824	4.39945	4.55791	4.46108	4.43551	4.48725	4.43324	4.47498	4.38519	4.50118	4.38865	4.53817	4.48973	4.52298	4.43331	4.61354	4.36161	4.57767	4.41584	4.47504	4.3584	4.56876
52.688		4.38797	4.60835	4.71336	4.5941	4.31023	4.49014	4.63161	4.40022	4.5475	4.43511	4.62199	4.46808	4.6147	4.39519	4.55496	4.45685	4.43168	4.48401	4.42886	4.47216	4.38148	4.49777	4.38404	4.5336	4.48477	4.51942	4.42798	4.60963	4.3561	4.57324	4.41059	4.4727	4.35291	4.56323
53.0902		4.38301	4.60444	4.70957	4.58996	4.30601	4.48575	4.62754	4.39596	4.5434	4.43042	4.61792	4.46351	4.61105	4.39112	4.55168	4.4527	4.42812	4.48072	4.42471	4.46929	4.37779	4.49431	4.37962	4.52906	4.47997	4.51586	4.4222	4.6052	4.35076	4.56831	4.40507	4.46996	4.34808	4.55796
53.4924		4.3782	4.60054	4.70576	4.58593	4.30209	4.48142	4.62335	4.39196	4.53947	4.42589	4.6137	4.45919	4.60728	4.38728	4.54803	4.44862	4.42486	4.47736	4.42079	4.4663	4.37409	4.49071	4.37551	4.52455	4.47533	4.51232	4.41636	4.60045	4.34555	4.56332	4.39926	4.46664	4.34356	4.55322
53.8946		4.37353	4.59666	4.70175	4.58183	4.2984	4.47718	4.61909	4.38818	4.53564	4.42154	4.6092	4.45515	4.60332	4.38362	4.54393	4.44465	4.42187	4.47377	4.41707	4.46313	4.37042	4.48696	4.37165	4.52013	4.47087	4.50864	4.4105	4.59613	4.3403	4.5588	4.3933	4.46312	4.33875	4.54902
54.2968		4.369	4.59271	4.6975	4.57775	4.29499	4.47307	4.61458	4.38464	4.53183	4.41738	4.60446	4.45131	4.59914	4.38013	4.53942	4.44078	4.41908	4.46994	4.41361	4.45977	4.36679	4.48295	4.36811	4.51571	4.46656	4.50482	4.40477	4.59272	4.33524	4.55503	4.38765	4.45987	4.33334	4.545
54.699		4.36456	4.58874	4.69291	4.57351	4.29182	4.4691	4.60991	4.38144	4.528	4.41324	4.59934	4.44765	4.59473	4.37682	4.53446	4.43711	4.41653	4.46589	4.41039	4.45609	4.36324	4.47877	4.36483	4.51127	4.46245	4.50071	4.39992	4.58979	4.33131	4.55124	4.3831	4.4569	4.32826	4.54093
55.1012		4.36017	4.58469	4.68794	4.56921	4.28885	4.46532	4.60501	4.37844	4.52412	4.40918	4.59394	4.4442	4.59009	4.37359	4.52921	4.43356	4.41412	4.46153	4.40741	4.45221	4.35973	4.47435	4.36188	4.50686	4.4585	4.49633	4.39742	4.58563	4.33005	4.54583	4.38075	4.45313	4.32562	4.53685
55.5034		4.35588	4.58055	4.68262	4.56471	4.2861	4.46176	4.59996	4.37568	4.5201	4.40504	4.58828	4.44087	4.58531	4.37044	4.52367	4.43015	4.41183	4.45693	4.40468	4.44799	4.35632	4.46973	4.35924	4.50237	4.45471	4.49166	4.39814	4.57894	4.33222	4.53777	4.38107	4.44722	4.32677	4.53281
55.9056		4.3516	4.57635	4.67691	4.56011	4.28353	4.45838	4.59474	4.37303	4.51599	4.40084	4.5824	4.43768	4.5805	4.36737	4.51791	4.42684	4.40962	4.4521	4.40213	4.44363	4.35302	4.46504	4.35682	4.4978	4.45108	4.48672	4.40109	4.57009	4.33643	4.52796	4.3829	4.43936	4.33072	4.52902
56.3078		4.34738	4.57209	4.67108	4.55542	4.28108	4.45524	4.5895	4.37048	4.51185	4.39654	4.57641	4.43458	4.57567	4.3643	4.51215	4.42351	4.40742	4.44717	4.39974	4.4391	4.34975	4.46032	4.35456	4.49313	4.44758	4.48164	4.40355	4.56118	4.33989	4.51874	4.38409	4.43133	4.3344	4.52566
56.71		4.34323	4.56788	4.6651	4.55069	4.27868	4.4523	4.58425	4.36785	4.50766	4.39219	4.57041	4.43158	4.57092	4.36131	4.50645	4.42014	4.40525	4.44214	4.39745	4.43454	4.34657	4.45581	4.35249	4.48838	4.44418	4.47639	4.40388	4.55398	4.34105	4.5115	4.38341	4.42464	4.33566	4.52305
57.1122		4.3391	4.56367	4.65929	4.54601	4.27629	4.44956	4.57918	4.36521	4.50357	4.38784	4.5646	4.42868	4.56645	4.35837	4.50094	4.41663	4.40305	4.43722	4.39513	4.43001	4.34332	4.45153	4.35042	4.48364	4.44081	4.47114	4.40245	4.54851	4.34048	4.50533	4.38167	4.41921	4.33505	4.52089
57.5144		4.33509	4.55959	4.65368	4.54143	4.27388	4.44691	4.57423	4.36244	4.49964	4.38351	4.55905	4.42585	4.56232	4.35549	4.49571	4.41302	4.40076	4.43244	4.39281	4.42569	4.34009	4.44765	4.34839	4.4789	4.43744	4.46601	4.4005	4.54397	4.3393	4.49909	4.38031	4.41443	4.33395	4.51874
57.9166		4.33124	4.55558	4.64844	4.53704	4.27133	4.44431	4.5695	4.35951	4.49594	4.37928	4.55388	4.42312	4.55854	4.35277	4.49087	4.40928	4.39834	4.42786	4.39035	4.42158	4.33673	4.44417	4.34617	4.4743	4.43404	4.46107	4.39817	4.53987	4.33759	4.49312	4.37939	4.41022	4.3326	4.51593
58.3188		4.32752	4.55167	4.64363	4.53282	4.2686	4.44171	4.5651	4.35644	4.4924	4.37519	4.54921	4.42044	4.55515	4.3502	4.4864	4.40556	4.39581	4.42359	4.38771	4.41771	4.33329	4.44104	4.34384	4.46995	4.43064	4.45639	4.39467	4.53643	4.33466	4.48891	4.37773	4.40689	4.32991	4.51233
58.721		4.32401	4.54789	4.63924	4.52882	4.26567	4.43905	4.56093	4.35325	4.48908	4.37128	4.54501	4.41776	4.55212	4.34777	4.48231	4.40188	4.39307	4.41961	4.38491	4.41416	4.32981	4.43829	4.34127	4.46588	4.42721	4.45203	4.38967	4.53362	4.33035	4.48711	4.37428	4.40433	4.32545	4.50824
59.1232		4.32068	4.54422	4.63532	4.52511	4.26254	4.43622	4.55705	4.34995	4.48582	4.36755	4.54138	4.41507	4.54939	4.34548	4.47852	4.39841	4.39014	4.41594	4.38194	4.41093	4.32622	4.4358	4.33846	4.46213	4.42374	4.44807	4.38382	4.53097	4.32528	4.48667	4.36947	4.40198	4.32002	4.50422
59.5254		4.31756	4.54063	4.63183	4.52156	4.25925	4.43322	4.55343	4.34659	4.48263	4.36398	4.53813	4.41236	4.54686	4.34324	4.47488	4.39512	4.38705	4.41265	4.37883	4.40796	4.32269	4.43348	4.33546	4.4588	4.42034	4.44446	4.37821	4.52817	4.32009	4.48603	4.36448	4.39971	4.31477	4.50084
59.9276		4.31457	4.53702	4.62864	4.51824	4.25585	4.42998	4.55002	4.34316	4.47941	4.36058	4.53528	4.4096	4.54446	4.34102	4.47133	4.39209	4.38385	4.40962	4.37563	4.40523	4.31921	4.4312	4.3323	4.45577	4.41702	4.44124	4.37358	4.52546	4.31493	4.48455	4.36012	4.39783	4.31018	4.49849
60.3298		4.31167	4.53349	4.62569	4.51508	4.25243	4.42654	4.54684	4.33975	4.47613	4.35735	4.53272	4.40686	4.54209	4.33877	4.4677	4.38938	4.38058	4.40679	4.37238	4.4027	4.31591	4.42899	4.32904	4.45315	4.41389	4.43836	4.36991	4.52315	4.30962	4.48245	4.3564	4.39665	4.30582	4.49677
60.732		4.30882	4.52995	4.62298	4.51202	4.24907	4.42296	4.5438	4.3363	4.47279	4.3543	4.53033	4.40403	4.53968	4.33644	4.46392	4.38683	4.37736	4.4042	4.36918	4.40036	4.31278	4.42681	4.32581	4.45079	4.41095	4.4358	4.36673	4.52144	4.30422	4.4803	4.35282	4.39597	4.30119	4.49484
61.1342		4.30599	4.52648	4.62041	4.50898	4.24587	4.41923	4.54091	4.33289	4.46943	4.35145	4.528	4.40116	4.5372	4.33398	4.46001	4.38437	4.37426	4.40171	4.36614	4.39809	4.30996	4.42462	4.32256	4.44866	4.40824	4.43351	4.36341	4.52	4.29895	4.47834	4.34896	4.39519	4.29635	4.49183
61.5364		4.30311	4.523	4.61788	4.50595	4.24284	4.41544	4.53807	4.32948	4.46606	4.34879	4.5257	4.39823	4.53466	4.3313	4.45586	4.38195	4.37136	4.39932	4.36319	4.3959	4.30742	4.42237	4.31944	4.44662	4.40577	4.43138	4.35966	4.51815	4.29416	4.47627	4.34492	4.39372	4.29184	4.48775
61.9386		4.30017	4.51962	4.61541	4.50285	4.23998	4.41174	4.53526	4.32608	4.46275	4.34631	4.52339	4.39524	4.53204	4.32854	4.45158	4.37947	4.3686	4.39699	4.36041	4.39366	4.30516	4.42013	4.31644	4.44463	4.40345	4.42938	4.35589	4.51533	4.29031	4.47376	4.34101	4.3912	4.28843	4.48328
62.3408		4.29723	4.51634	4.61293	4.49967	4.23735	4.40816	4.5324	4.3227	4.45955	4.344	4.52103	4.39219	4.52944	4.32559	4.44721	4.37677	4.36598	4.39469	4.35772	4.39134	4.30314	4.41779	4.31355	4.44255	4.40132	4.42746	4.35268	4.51167	4.28761	4.47069	4.33725	4.38773	4.28628	4.47918
62.743		4.29429	4.51321	4.61038	4.49648	4.23486	4.40469	4.52948	4.31934	4.4564	4.34184	4.51862	4.38905	4.52686	4.32258	4.44288	4.37389	4.36339	4.39239	4.35512	4.38885	4.30119	4.4154	4.31083	4.44038	4.3992	4.42563	4.35012	4.50799	4.28569	4.46725	4.33337	4.38366	4.28464	4.4756
63.1452		4.29144	4.51027	4.60782	4.49324	4.2325	4.4015	4.52645	4.31602	4.45331	4.33982	4.51622	4.38579	4.52427	4.31943	4.43874	4.37085	4.36069	4.39012	4.35252	4.38618	4.29932	4.41279	4.30818	4.43808	4.39718	4.42376	4.348	4.50516	4.28374	4.46392	4.32944	4.37964	4.28239	4.47239
63.5474		4.28878	4.50766	4.60517	4.49003	4.23019	4.39845	4.5233	4.31281	4.45023	4.33791	4.51381	4.38251	4.52179	4.31624	4.4349	4.36768	4.35782	4.38785	4.34985	4.38329	4.29734	4.41005	4.30566	4.43564	4.39512	4.42185	4.34613	4.50314	4.2813	4.46103	4.32635	4.376	4.27935	4.46944
63.9496		4.28632	4.50534	4.60247	4.48697	4.22796	4.39565	4.52014	4.30967	4.44721	4.33606	4.51144	4.3792	4.51937	4.31306	4.43142	4.36444	4.35476	4.38558	4.34703	4.38016	4.29517	4.40711	4.3032	4.43307	4.39301	4.41984	4.34468	4.5014	4.27855	4.45862	4.32492	4.37252	4.27626	4.46669
64.3518		4.28407	4.50331	4.59976	4.48407	4.22568	4.39297	4.51696	4.30673	4.44421	4.33438	4.50903	4.37592	4.51708	4.30995	4.42844	4.36122	4.3515	4.38334	4.34405	4.37685	4.29288	4.40402	4.3008	4.43045	4.3909	4.41773	4.34345	4.49938	4.276	4.45628	4.32488	4.3689	4.27398	4.46399
64.754		4.28203	4.50162	4.59709	4.48134	4.22345	4.39052	4.51383	4.30394	4.44126	4.33281	4.50669	4.37282	4.51482	4.30695	4.42598	4.35816	4.34814	4.38103	4.34089	4.37338	4.29029	4.40092	4.2984	4.42784	4.38879	4.41551	4.3417	4.49703	4.27366	4.45366	4.32495	4.36513	4.27239	4.46106
65.1562		4.28014	4.50014	4.59449	4.47879	4.22121	4.3882	4.51085	4.30126	4.43843	4.33135	4.50428	4.36996	4.51261	4.30416	4.4241	4.35528	4.34486	4.37861	4.33763	4.36997	4.28758	4.39786	4.296	4.42521	4.38669	4.41317	4.33901	4.49441	4.27112	4.4508	4.32405	4.36184	4.27056	4.45787
65.5584		4.27824	4.49879	4.59196	4.47637	4.21903	4.38593	4.50799	4.29866	4.43575	4.33008	4.50185	4.36741	4.51049	4.30161	4.42262	4.35269	4.34179	4.37612	4.33428	4.3666	4.28471	4.39505	4.29357	4.42264	4.38454	4.41066	4.33522	4.49163	4.2677	4.4481	4.3219	4.35962	4.26765	4.45455
65.9606		4.27628	4.49743	4.58951	4.47411	4.2169	4.38376	4.50537	4.29611	4.43325	4.32888	4.49929	4.36518	4.50836	4.29929	4.42156	4.35045	4.33899	4.3734	4.33097	4.36339	4.2818	4.39251	4.29104	4.42014	4.38237	4.40801	4.33093	4.48878	4.26332	4.44583	4.319	4.35857	4.26315	4.45126
66.3628		4.27416	4.496	4.58717	4.47186	4.21479	4.38157	4.50298	4.29356	4.43096	4.32773	4.49665	4.36326	4.50617	4.29715	4.42076	4.34851	4.33661	4.37049	4.32767	4.36053	4.27887	4.39032	4.2884	4.41771	4.38007	4.40517	4.3267	4.48596	4.25851	4.44412	4.31572	4.35825	4.25752	4.44824
66.765		4.27178	4.49445	4.58486	4.4696	4.21274	4.37936	4.50088	4.29099	4.42891	4.32652	4.49393	4.36167	4.50391	4.2951	4.42009	4.34698	4.33459	4.3674	4.32451	4.35794	4.276	4.38855	4.28569	4.4153	4.37769	4.40214	4.32284	4.48339	4.25431	4.44259	4.31202	4.35798	4.25163	4.44539
67.1672		4.26918	4.49272	4.58257	4.4674	4.21071	4.37708	4.4991	4.28843	4.42704	4.32524	4.49117	4.36021	4.50151	4.29304	4.41941	4.34578	4.33286	4.36417	4.32152	4.35572	4.27328	4.38712	4.28285	4.41296	4.37523	4.39895	4.31948	4.48106	4.25122	4.44098	4.30759	4.35742	4.24645	4.44264
67.5694		4.26639	4.49087	4.58029	4.46526	4.20874	4.37471	4.4977	4.28594	4.42539	4.32377	4.48848	4.35886	4.49902	4.29084	4.41864	4.34496	4.33124	4.36083	4.31862	4.35391	4.27074	4.38605	4.28004	4.41075	4.37265	4.39563	4.31658	4.47887	4.24915	4.43899	4.30256	4.35647	4.24253	4.44008
67.9716		4.26344	4.48901	4.57811	4.46319	4.20679	4.37238	4.49668	4.2836	4.42389	4.32213	4.48602	4.35738	4.49638	4.28835	4.41767	4.34448	4.3296	4.35753	4.31586	4.35238	4.26846	4.38518	4.27726	4.4087	4.37001	4.39215	4.31409	4.47671	4.24744	4.4362	4.29746	4.35497	4.23966	4.43786
68.3738		4.26046	4.48728	4.57597	4.46127	4.20483	4.37005	4.49599	4.28145	4.42246	4.32034	4.48385	4.35569	4.49363	4.2857	4.41658	4.34421	4.32783	4.35439	4.31316	4.35117	4.26656	4.38445	4.27464	4.40685	4.36742	4.38871	4.31201	4.47475	4.24588	4.43231	4.29277	4.35273	4.23723	4.43608
68.776		4.25758	4.48576	4.57405	4.45959	4.20278	4.36784	4.49557	4.27956	4.42108	4.31853	4.48207	4.35369	4.49081	4.28281	4.41529	4.34407	4.32584	4.35157	4.31047	4.35013	4.26501	4.38372	4.27223	4.40525	4.36496	4.38536	4.31034	4.47334	4.24444	4.42741	4.28873	4.34982	4.23508	4.43457
69.1782		4.25486	4.48459	4.57229	4.45805	4.20069	4.36577	4.49527	4.27798	4.41968	4.31669	4.48066	4.35133	4.48798	4.2799	4.41396	4.34392	4.32359	4.34909	4.30776	4.34922	4.2639	4.38292	4.27003	4.40392	4.36268	4.38229	4.3093	4.47265	4.243	4.42223	4.28538	4.34656	4.2334	4.43293
69.5804		4.25238	4.48379	4.57074	4.45675	4.19846	4.36391	4.49485	4.27673	4.41821	4.3149	4.47961	4.34859	4.48522	4.2771	4.41262	4.34357	4.32113	4.34712	4.30495	4.34837	4.26316	4.38192	4.2682	4.40275	4.3606	4.37957	4.30869	4.47241	4.24108	4.41771	4.28294	4.34398	4.2327	4.43102
69.9826		4.25025	4.48327	4.56944	4.4556	4.19615	4.36233	4.49408	4.27569	4.41667	4.31317	4.4787	4.34556	4.48264	4.27459	4.41139	4.34301	4.31853	4.34559	4.30213	4.34749	4.26271	4.38072	4.26665	4.40174	4.35877	4.37736	4.30794	4.4721	4.23824	4.41489	4.28164	4.34296	4.23311	4.42929
70.3848		4.24848	4.48298	4.56827	4.4545	4.19374	4.36091	4.49291	4.27486	4.41511	4.3114	4.47781	4.34244	4.48026	4.27245	4.41037	4.34206	4.31589	4.34442	4.29929	4.34653	4.26242	4.37917	4.2654	4.40082	4.35732	4.37565	4.30603	4.47103	4.2344	4.41424	4.28102	4.34345	4.23383	4.42829
70.787		4.24708	4.48275	4.56718	4.45347	4.19131	4.35962	4.49124	4.27414	4.41346	4.30945	4.47673	4.3394	4.47818	4.2708	4.40955	4.34072	4.31321	4.34347	4.29663	4.34543	4.26216	4.37728	4.26442	4.39981	4.35618	4.37444	4.30266	4.46869	4.22981	4.41539	4.28008	4.34428	4.2334	4.42796
71.1892		4.24604	4.4824	4.5661	4.45233	4.18906	4.35833	4.4891	4.2735	4.41185	4.30709	4.47528	4.33667	4.4764	4.26956	4.40898	4.33899	4.31058	4.34259	4.29417	4.34425	4.26178	4.37504	4.26364	4.3987	4.35541	4.37358	4.29855	4.46494	4.22539	4.41704	4.2781	4.34422	4.23071	4.42753
71.5914		4.24526	4.48176	4.56486	4.45102	4.18699	4.35705	4.48671	4.27282	4.41027	4.30427	4.47344	4.33443	4.47497	4.26867	4.40867	4.33691	4.3081	4.34166	4.29207	4.34293	4.26115	4.37251	4.26296	4.39744	4.35506	4.37297	4.29517	4.46027	4.22245	4.41778	4.27539	4.34284	4.22603	4.42608
71.9936		4.24477	4.48067	4.56343	4.44949	4.1853	4.35559	4.48413	4.272	4.40877	4.3009	4.47116	4.33283	4.47389	4.26805	4.40846	4.33455	4.30576	4.34053	4.29042	4.3415	4.26013	4.36972	4.26239	4.39598	4.35494	4.37232	4.29354	4.45556	4.22211	4.41692	4.2728	4.34073	4.22106	4.42347
72.3958		4.24447	4.47901	4.5617	4.44767	4.184	4.35392	4.48168	4.27087	4.40728	4.29708	4.46851	4.33186	4.47304	4.26752	4.40837	4.33202	4.3036	4.33923	4.28925	4.3401	4.25876	4.36679	4.26183	4.39429	4.35506	4.37151	4.29356	4.45176	4.22436	4.41467	4.27079	4.33836	4.21797	4.42008
72.798		4.24422	4.47671	4.5596	4.44551	4.18314	4.35198	4.47949	4.26934	4.40584	4.29293	4.46563	4.33139	4.4723	4.2671	4.40826	4.3294	4.30167	4.33773	4.28861	4.33866	4.25703	4.36389	4.26132	4.39242	4.35525	4.37036	4.29425	4.44905	4.22776	4.41163	4.26905	4.33558	4.21805	4.41631
73.2002		4.24394	4.47383	4.55712	4.44307	4.18267	4.34988	4.47763	4.26736	4.40436	4.2887	4.46255	4.33133	4.47166	4.26663	4.40813	4.32674	4.3	4.3361	4.2884	4.33726	4.25499	4.36108	4.26084	4.39038	4.35531	4.36879	4.295	4.44688	4.23034	4.40817	4.26788	4.33196	4.22098	4.41259
73.6024		4.2437	4.47039	4.55433	4.44041	4.18243	4.34769	4.47612	4.26486	4.4027	4.28464	4.4594	4.33128	4.47102	4.26612	4.40803	4.32412	4.29869	4.3344	4.28865	4.33581	4.25267	4.35848	4.26047	4.38821	4.35507	4.36684	4.29585	4.44438	4.231	4.40453	4.26827	4.32769	4.22494	4.40915
74.0046		4.24339	4.46644	4.55135	4.43774	4.18229	4.34549	4.47485	4.262	4.40079	4.28099	4.45622	4.33112	4.47026	4.26547	4.4079	4.32159	4.29766	4.33272	4.28919	4.33433	4.25018	4.35612	4.26034	4.38592	4.35437	4.36453	4.29679	4.44111	4.23005	4.40075	4.27089	4.3235	4.22718	4.40606
74.4068		4.24304	4.46218	4.54825	4.43522	4.18215	4.34346	4.47379	4.25885	4.39855	4.27789	4.45317	4.33049	4.46943	4.26464	4.40789	4.31906	4.29689	4.33112	4.29	4.33271	4.24765	4.35406	4.26044	4.38359	4.35311	4.36201	4.29716	4.43754	4.22815	4.39708	4.27438	4.32005	4.2256	4.40345
74.809		4.24272	4.45773	4.54529	4.43301	4.18189	4.34164	4.47281	4.2557	4.39597	4.27532	4.45034	4.32923	4.4685	4.26346	4.40798	4.31658	4.29636	4.32964	4.29093	4.33091	4.24512	4.3522	4.26085	4.38142	4.35131	4.35948	4.29648	4.43438	4.22566	4.39384	4.27615	4.31748	4.22025	4.40139
75.2112		4.24245	4.45328	4.54264	4.43138	4.18139	4.34025	4.47188	4.25275	4.39298	4.27322	4.44777	4.32727	4.46753	4.26176	4.40819	4.31415	4.29587	4.32826	4.29185	4.32876	4.24271	4.35061	4.26157	4.37947	4.34899	4.357	4.2949	4.43216	4.22323	4.3913	4.27442	4.3155	4.21367	4.39989
75.6134		4.24218	4.44906	4.54055	4.43032	4.18066	4.33921	4.47095	4.25024	4.38954	4.27144	4.44559	4.32466	4.46653	4.25942	4.40852	4.31181	4.29539	4.32709	4.29254	4.32627	4.24061	4.3492	4.26246	4.37786	4.34635	4.35475	4.29346	4.43056	4.22186	4.38981	4.26989	4.31398	4.20951	4.39884
76.0156		4.24187	4.44527	4.53906	4.42986	4.17975	4.33854	4.47006	4.24829	4.38583	4.26965	4.44384	4.32152	4.46553	4.25629	4.40891	4.30953	4.29476	4.32616	4.29299	4.32334	4.23881	4.34795	4.26339	4.37651	4.34356	4.35284	4.29275	4.42885	4.22236	4.38962	4.26505	4.31338	4.20948	4.39792
76.4178		4.24151	4.44212	4.53823	4.42987	4.17869	4.33808	4.4693	4.24692	4.38187	4.26775	4.44264	4.31805	4.46452	4.25242	4.40917	4.3074	4.29383	4.32549	4.29296	4.31999	4.23752	4.34677	4.26414	4.37539	4.34078	4.35127	4.29249	4.42664	4.22402	4.39075	4.26209	4.31413	4.21237	4.39729
76.82		4.241	4.43976	4.53793	4.43005	4.17751	4.3377	4.46865	4.24603	4.37779	4.2656	4.44189	4.31459	4.46354	4.24807	4.40921	4.30554	4.29256	4.32508	4.2925	4.31628	4.23668	4.34561	4.2645	4.37431	4.33816	4.35015	4.2918	4.42407	4.2251	4.39245	4.26148	4.31572	4.21528	4.3973
77.2222		4.24028	4.43832	4.53794	4.43015	4.1763	4.33729	4.46815	4.2455	4.37381	4.26321	4.44158	4.31135	4.46257	4.24355	4.40894	4.30398	4.29092	4.32493	4.29147	4.31238	4.23636	4.34434	4.26416	4.37309	4.33577	4.3494	4.29052	4.42154	4.22418	4.39355	4.26183	4.31707	4.21603	4.39817
77.6244		4.23942	4.4378	4.53794	4.42988	4.17506	4.33668	4.46768	4.24516	4.37008	4.26073	4.44153	4.30857	4.46162	4.23941	4.40828	4.30279	4.28885	4.32482	4.29004	4.30856	4.23646	4.34288	4.26309	4.37152	4.33367	4.34902	4.28885	4.41935	4.22193	4.39321	4.26118	4.31794	4.21419	4.39933
78.0266		4.23836	4.43832	4.53772	4.42904	4.17373	4.33589	4.46718	4.2448	4.3667	4.25837	4.44164	4.30647	4.46061	4.23608	4.40736	4.30203	4.28636	4.32461	4.28819	4.30496	4.2368	4.34103	4.2612	4.36956	4.33171	4.34891	4.28699	4.41761	4.22001	4.39208	4.25847	4.31935	4.21064	4.39989
78.4288		4.23712	4.43962	4.53693	4.42756	4.17232	4.33485	4.4665	4.24437	4.36387	4.25647	4.44169	4.30514	4.45964	4.23398	4.40621	4.30168	4.28359	4.32402	4.28606	4.30186	4.23736	4.33889	4.2585	4.36727	4.32975	4.34905	4.28491	4.41655	4.21943	4.3915	4.25396	4.32177	4.20677	4.3992
78.831		4.23578	4.44157	4.53535	4.42556	4.17072	4.33367	4.46543	4.24372	4.36159	4.25533	4.44155	4.30459	4.45863	4.23326	4.40517	4.30163	4.28058	4.32273	4.28375	4.29935	4.23792	4.3364	4.25514	4.36479	4.32761	4.34925	4.28291	4.4163	4.21945	4.3923	4.24938	4.32405	4.20428	4.39749
79.2332		4.23419	4.44386	4.53282	4.4232	4.16886	4.3324	4.46388	4.24276	4.35989	4.2552	4.44109	4.30482	4.4576	4.23377	4.40451	4.30182	4.27749	4.32062	4.28138	4.29745	4.23836	4.33372	4.25136	4.36239	4.32504	4.34946	4.28161	4.41696	4.21863	4.39364	4.24673	4.32433	4.20495	4.39533
79.6354		4.23237	4.44608	4.5294	4.42083	4.16678	4.33125	4.46196	4.24144	4.35873	4.25617	4.44028	4.30562	4.45654	4.23503	4.40449	4.30203	4.27451	4.31776	4.2791	4.29605	4.23861	4.33112	4.24743	4.3604	4.32197	4.34944	4.28097	4.41803	4.21636	4.39418	4.24707	4.32184	4.20927	4.39353
80.0376		4.23015	4.44792	4.52519	4.41861	4.16444	4.33031	4.45981	4.23966	4.35796	4.2581	4.43908	4.30689	4.45549	4.23641	4.40539	4.30208	4.27181	4.31428	4.27705	4.29494	4.23851	4.32873	4.24359	4.35894	4.3183	4.34906	4.28008	4.41881	4.21299	4.39335	4.24981	4.31781	4.21548	4.3926
80.4398		4.22755	4.44903	4.52039	4.41677	4.16194	4.32952	4.45763	4.23733	4.35741	4.26066	4.43746	4.30821	4.45436	4.23729	4.40719	4.30183	4.26964	4.31054	4.2753	4.29387	4.23799	4.32681	4.24006	4.35802	4.31427	4.3482	4.27789	4.41833	4.20883	4.39152	4.25306	4.31393	4.21985	4.39239
80.842		4.22467	4.44921	4.51532	4.41533	4.15941	4.32895	4.45574	4.23446	4.35703	4.26329	4.43548	4.30938	4.45322	4.2371	4.40985	4.30122	4.26798	4.30692	4.27409	4.29264	4.23699	4.32541	4.23698	4.35738	4.31008	4.34674	4.27465	4.41606	4.20367	4.38913	4.25476	4.31106	4.2196	4.39194
81.2442		4.22161	4.44842	4.5104	4.41424	4.15689	4.32857	4.45431	4.23107	4.35666	4.2654	4.43328	4.31001	4.45203	4.23557	4.4129	4.30021	4.26692	4.30384	4.27334	4.29108	4.23545	4.32448	4.23436	4.35665	4.30609	4.34476	4.272	4.41248	4.1978	4.38576	4.25387	4.30943	4.21536	4.39041
81.6464		4.21861	4.44682	4.50604	4.41321	4.15455	4.32813	4.4533	4.2273	4.35622	4.26649	4.43092	4.30989	4.45074	4.23271	4.41588	4.29887	4.26631	4.30147	4.27307	4.28925	4.23331	4.32381	4.23208	4.35545	4.30271	4.34237	4.27115	4.40858	4.19239	4.38059	4.2507	4.30849	4.21047	4.38789
82.0485		4.21601	4.44469	4.5027	4.41205	4.15244	4.32755	4.45246	4.22332	4.35567	4.26614	4.42858	4.3088	4.44936	4.22888	4.41813	4.29747	4.26598	4.29986	4.27305	4.28718	4.23067	4.32316	4.22993	4.35326	4.30033	4.33984	4.27166	4.4051	4.18852	4.37365	4.24665	4.30748	4.20804	4.38565
82.4507		4.21384	4.44247	4.50066	4.41065	4.15065	4.32663	4.45147	4.2194	4.35502	4.26444	4.42629	4.30675	4.44784	4.22458	4.41902	4.29617	4.26577	4.29892	4.27299	4.28507	4.22757	4.32231	4.2277	4.3499	4.29906	4.33746	4.27168	4.40215	4.18563	4.36678	4.243	4.30556	4.20852	4.38467
82.8529		4.21226	4.44056	4.50016	4.40893	4.14904	4.32518	4.44988	4.21578	4.35426	4.26165	4.42415	4.30384	4.44626	4.22043	4.41808	4.29536	4.26548	4.29843	4.27255	4.28294	4.22411	4.32102	4.22511	4.34529	4.29886	4.33559	4.26966	4.40008	4.18212	4.36311	4.24054	4.30297	4.20953	4.38481
83.2551		4.21116	4.43914	4.50123	4.407	4.1476	4.32318	4.44727	4.2127	4.35339	4.25831	4.42207	4.30032	4.44457	4.21703	4.41525	4.29517	4.26504	4.2981	4.27139	4.2809	4.2205	4.31925	4.22204	4.33966	4.29944	4.3345	4.26633	4.4006	4.17799	4.36536	4.23975	4.30114	4.20823	4.38436
83.6573		4.21035	4.43837	4.50374	4.40508	4.14615	4.32067	4.44361	4.21033	4.35229	4.25502	4.42005	4.29652	4.44282	4.21477	4.41051	4.29577	4.26444	4.29773	4.26941	4.27888	4.21687	4.31716	4.21838	4.33345	4.30038	4.33439	4.2639	4.40566	4.17529	4.3738	4.24053	4.30087	4.20398	4.3814
84.0595		4.20961	4.43804	4.50731	4.40338	4.14459	4.31769	4.43896	4.2087	4.35092	4.25237	4.41798	4.29289	4.44104	4.21383	4.40439	4.29723	4.26365	4.29731	4.26669	4.27679	4.2133	4.31487	4.21429	4.32732	4.30119	4.33528	4.26396	4.41501	4.17608	4.38575	4.24202	4.30158	4.19848	4.37559
84.4617		4.2088	4.43789	4.51148	4.40208	4.14274	4.31451	4.43376	4.20784	4.34926	4.2506	4.41591	4.28974	4.43918	4.21406	4.39746	4.29937	4.2627	4.29697	4.26353	4.27466	4.20984	4.31265	4.20992	4.32195	4.30144	4.33701	4.26586	4.42493	4.1801	4.39647	4.24241	4.3017	4.19439	4.36907
84.8639		4.20789	4.43762	4.51561	4.40119	4.14059	4.31131	4.42857	4.20766	4.34723	4.24966	4.41393	4.28727	4.43727	4.21531	4.39043	4.30199	4.26162	4.29676	4.26046	4.27247	4.20658	4.3106	4.20543	4.31801	4.30083	4.33928	4.26703	4.43111	4.18527	4.40165	4.24013	4.30019	4.19303	4.36488
85.2661		4.20699	4.43684	4.51906	4.4006	4.13817	4.3083	4.42383	4.20799	4.34502	4.24919	4.41218	4.28562	4.43529	4.21713	4.38386	4.30477	4.26031	4.29697	4.258	4.27033	4.20352	4.30895	4.20112	4.31595	4.29942	4.34165	4.26467	4.43138	4.18935	4.39971	4.23539	4.29759	4.19364	4.36468
85.6683		4.20636	4.43548	4.52121	4.40017	4.13557	4.30551	4.41997	4.20878	4.3429	4.24853	4.41091	4.28472	4.43308	4.21914	4.37821	4.30727	4.25883	4.29769	4.25662	4.26846	4.20065	4.30787	4.19707	4.31592	4.29746	4.34365	4.2579	4.42645	4.1909	4.39293	4.23024	4.29545	4.19375	4.36713
86.0705		4.20617	4.43349	4.52176	4.39962	4.133	4.30301	4.41712	4.20978	4.3412	4.2471	4.41039	4.28448	4.43053	4.22106	4.37378	4.30905	4.25727	4.2989	4.2565	4.26696	4.19797	4.30741	4.19335	4.31774	4.29546	4.34488	4.24823	4.41797	4.18874	4.38584	4.22703	4.29555	4.1909	4.36883
86.4727		4.20661	4.43104	4.52052	4.39881	4.13068	4.30066	4.4151	4.2109	4.3403	4.2444	4.41069	4.28473	4.42747	4.22262	4.37042	4.30979	4.25583	4.30045	4.25756	4.26589	4.19553	4.30768	4.18982	4.32082	4.29391	4.34493	4.23853	4.40739	4.18172	4.38252	4.22625	4.29824	4.18391	4.36708
86.8749		4.20751	4.42838	4.51773	4.39761	4.12873	4.29828	4.41356	4.21199	4.34039	4.24029	4.41174	4.2852	4.42358	4.22372	4.36801	4.30897	4.25482	4.30207	4.25933	4.26518	4.19329	4.30876	4.18649	4.32433	4.29321	4.34363	4.23053	4.39709	4.17088	4.3844	4.22691	4.30174	4.1736	4.36219
87.2771		4.20859	4.42571	4.5138	4.39606	4.12708	4.29584	4.41216	4.21293	4.34141	4.23494	4.41323	4.28573	4.41876	4.2243	4.36621	4.30635	4.25454	4.30333	4.2612	4.26468	4.19109	4.31059	4.18315	4.32737	4.29351	4.34072	4.22441	4.3903	4.16051	4.3897	4.22822	4.30237	4.16299	4.35754
87.6793		4.20935	4.42318	4.50946	4.39439	4.12557	4.2934	4.41051	4.21362	4.3429	4.22904	4.41457	4.28618	4.41277	4.22443	4.36468	4.30174	4.2552	4.30384	4.26237	4.26424	4.18882	4.31303	4.1798	4.32903	4.29458	4.33633	4.21977	4.38906	4.15632	4.39404	4.23046	4.29659	4.15616	4.35721
88.0815		4.20928	4.42085	4.50545	4.39274	4.12397	4.29117	4.40827	4.21395	4.34428	4.22331	4.41505	4.28646	4.40564	4.2242	4.3632	4.29505	4.25675	4.30329	4.26233	4.26376	4.18626	4.31568	4.1765	4.32875	4.29592	4.3304	4.21739	4.39204	4.16165	4.39263	4.23338	4.28348	4.15742	4.36276
88.4837		4.20792	4.41872	4.50256	4.39135	4.12184	4.28953	4.40544	4.21393	4.3448	4.21858	4.41399	4.28652	4.39752	4.2237	4.3616	4.28658	4.25903	4.30158	4.26071	4.26328	4.1832	4.31802	4.17341	4.32637	4.29689	4.32318	4.21872	4.39574	4.1735	4.38431	4.23481	4.26646	4.16849	4.37114
88.8859		4.20509	4.41675	4.50117	4.39035	4.11897	4.28875	4.40203	4.21362	4.34395	4.21546	4.41095	4.28635	4.38876	4.223	4.35987	4.2767	4.26166	4.29883	4.25745	4.26304	4.17967	4.31948	4.17076	4.32206	4.29673	4.31496	4.22385	4.39728	4.18411	4.37349	4.23222	4.25153	4.18558	4.37674
89.2881		4.20097	4.41518	4.50143	4.38972	4.11517	4.28908	4.39825	4.21304	4.3414	4.21413	4.40577	4.28601	4.37978	4.22216	4.35807	4.26614	4.26412	4.29536	4.25294	4.26319	4.17575	4.31952	4.16884	4.31645	4.29508	4.30612	4.23051	4.39601	4.1874	4.36567	4.22578	4.2428	4.20061	4.37607
89.6903		4.19596	4.41435	4.50316	4.3892	4.11052	4.29022	4.39443	4.2123	4.33739	4.21435	4.39867	4.28548	4.37116	4.22129	4.35644	4.25587	4.26605	4.29171	4.24757	4.26385	4.17182	4.31778	4.16782	4.31034	4.29183	4.29719	4.23588	4.39188	4.18379	4.36166	4.21804	4.24095	4.20698	4.37002
90.0925		4.19066	4.41474	4.50592	4.38847	4.10525	4.29167	4.3909	4.21149	4.33247	4.21546	4.39038	4.2846	4.36329	4.22051	4.35512	4.24684	4.26707	4.28847	4.24205	4.26501	4.16838	4.31413	4.16786	4.3045	4.28726	4.28868	4.23798	4.38522	4.17717	4.35863	4.2107	4.24474	4.20306	4.36145
90.4947		4.18566	4.41677	4.50898	4.38715	4.09975	4.2925	4.38784	4.21061	4.32746	4.21658	4.38184	4.28306	4.35645	4.22	4.35434	4.24013	4.26687	4.28608	4.23684	4.26629	4.16585	4.3088	4.16874	4.29965	4.28201	4.28118	4.23601	4.37769	4.17036	4.35407	4.20296	4.25189	4.19159	4.35312
90.8969		4.18129	4.42088	4.51169	4.3849	4.09439	4.29175	4.38548	4.20966	4.32296	4.21679	4.37395	4.28042	4.35078	4.21999	4.35415	4.23647	4.2654	4.2848	4.23249	4.26715	4.16447	4.30222	4.17022	4.29622	4.27675	4.27509	4.23056	4.37316	4.16343	4.34725	4.1929	4.25986	4.17801	4.3476
91.2991		4.17765	4.4267	4.51329	4.38149	4.08963	4.28859	4.3839	4.2086	4.31937	4.21557	4.36766	4.27602	4.3462	4.22063	4.35438	4.2363	4.2625	4.28441	4.22912	4.26697	4.16421	4.29488	4.1718	4.2942	4.27211	4.27056	4.22419	4.37467	4.15547	4.3385	4.18064	4.26674	4.16767	4.34644
91.7013		4.17443	4.43355	4.5134	4.37706	4.08565	4.28277	4.38298	4.20748	4.31679	4.21269	4.36332	4.26937	4.34263	4.22201	4.3547	4.23951	4.25817	4.28441	4.22675	4.26505	4.16451	4.28727	4.17299	4.29337	4.26846	4.26764	4.22008	4.38201	4.14715	4.3285	4.17002	4.27158	4.16381	4.34902
92.1035		4.17113	4.43983	4.51168	4.37208	4.0827	4.2746	4.38255	4.20622	4.31482	4.20853	4.361	4.26001	4.33992	4.22399	4.35435	4.24543	4.25238	4.28413	4.22494	4.26102	4.16475	4.27982	4.17333	4.29321	4.26584	4.26606	4.22013	4.39169	4.14088	4.31913	4.16736	4.27291	4.1668	4.35312
92.5057		4.16711	4.44372	4.50804	4.36727	4.0808	4.2649	4.38241	4.20493	4.31308	4.20392	4.36003	4.24793	4.3379	4.22623	4.35244	4.25286	4.24525	4.28277	4.2232	4.25464	4.16403	4.27261	4.17264	4.29309	4.26388	4.26523	4.22436	4.39999	4.13825	4.3135	4.17737	4.2687	4.17405	4.35618
92.9079		4.16202	4.44343	4.50273	4.36345	4.07995	4.25496	4.38231	4.20375	4.311	4.19994	4.35953	4.2336	4.33643	4.22825	4.3481	4.26051	4.23719	4.27987	4.2208	4.24613	4.16174	4.26579	4.17085	4.29252	4.26206	4.26474	4.23108	4.40584	4.138	4.31306	4.19963	4.25951	4.18005	4.35672
93.3101		4.15566	4.43775	4.49625	4.36134	4.07998	4.246	4.38215	4.20253	4.30849	4.19762	4.35828	4.21796	4.33527	4.22934	4.34056	4.26702	4.22874	4.27525	4.21697	4.23581	4.15758	4.25932	4.16807	4.29118	4.25985	4.26392	4.2376	4.41002	4.13701	4.31555	4.22775	4.25166	4.17903	4.35422
93.7123		4.14818	4.42638	4.48931	4.36122	4.08059	4.2389	4.38197	4.20117	4.30573	4.19781	4.35538	4.20212	4.33403	4.22895	4.3294	4.27136	4.2208	4.26927	4.21114	4.22424	4.15173	4.25319	4.16431	4.28907	4.25694	4.26233	4.24072	4.41267	4.13477	4.31746	4.25316	4.25182	4.16975	4.34966
94.1145		4.14008	4.41001	4.48286	4.36283	4.08127	4.2339	4.38173	4.19902	4.30331	4.20082	4.35019	4.18734	4.33211	4.22662	4.31469	4.2728	4.21417	4.26249	4.20297	4.21196	4.14457	4.2475	4.15958	4.28638	4.25335	4.25958	4.23773	4.41262	4.13447	4.31854	4.26909	4.2602	4.15617	4.34636
94.5167		4.13187	4.39039	4.47783	4.36538	4.08135	4.23069	4.38151	4.19553	4.30186	4.20646	4.34266	4.17474	4.32877	4.22217	4.29684	4.27118	4.20977	4.25572	4.19232	4.19971	4.13662	4.24249	4.15354	4.28348	4.24955	4.25542	4.22765	4.40964	4.13867	4.32183	4.27108	4.2711	4.14257	4.34816
94.9189		4.12418	4.36975	4.47502	4.3675	4.07996	4.22835	4.38139	4.18986	4.30203	4.21395	4.33338	4.16492	4.32336	4.21561	4.27671	4.26662	4.20812	4.24942	4.17961	4.18811	4.12809	4.23844	4.14593	4.28088	4.24619	4.24958	4.21187	4.40609	4.146	4.33047	4.25654	4.27815	4.13077	4.35604
95.3211		4.11749	4.35047	4.47488	4.36781	4.07646	4.22578	4.38128	4.18149	4.30402	4.22212	4.32321	4.1582	4.31558	4.20715	4.25526	4.25953	4.20933	4.24389	4.16553	4.1781	4.11914	4.23553	4.1363	4.27895	4.24412	4.24192	4.19404	4.40406	4.1523	4.34478	4.2276	4.27773	4.12175	4.36643
95.7233		4.11216	4.33449	4.47708	4.3652	4.07044	4.22202	4.381	4.17028	4.30758	4.22955	4.31336	4.15419	4.30538	4.19698	4.23347	4.25055	4.21313	4.23919	4.15139	4.17063	4.10957	4.23394	4.12455	4.27769	4.24388	4.23235	4.17846	4.40126	4.15444	4.36148	4.19271	4.26987	4.11815	4.37432
96.1255		4.10843	4.32297	4.4808	4.35935	4.06189	4.21675	4.3803	4.15671	4.31181	4.23479	4.30494	4.15223	4.29316	4.18551	4.21222	4.24031	4.21883	4.23483	4.13862	4.16679	4.09915	4.23341	4.11096	4.27687	4.24564	4.2211	4.16838	4.39169	4.15228	4.37446	4.16238	4.25766	4.12282	4.37722
96.5277		4.10645	4.31576	4.48448	4.35055	4.05141	4.21004	4.37875	4.14189	4.31558	4.2366	4.29876	4.15134	4.27959	4.17302	4.19239	4.2294	4.22558	4.23044	4.12904	4.16787	4.08801	4.23363	4.09618	4.27589	4.24875	4.20851	4.16504	4.37218	4.14718	4.37787	4.14222	4.24563	4.13404	4.37523
96.9299		4.10616	4.31154	4.48662	4.34	4.03977	4.20259	4.37588	4.12733	4.31777	4.23399	4.29517	4.15055	4.26538	4.15975	4.17456	4.21846	4.23241	4.22557	4.1242	4.17479	4.07675	4.23379	4.0814	4.27368	4.25208	4.19519	4.16747	4.34882	4.13937	4.37013	4.13116	4.23699	4.14328	4.36739
97.3321		4.10732	4.3081	4.48576	4.32923	4.02808	4.19522	4.37123	4.11461	4.31767	4.22629	4.29382	4.1489	4.25114	4.14617	4.15913	4.20795	4.23854	4.22	4.12526	4.18792	4.0664	4.23311	4.06794	4.26948	4.2542	4.18209	4.17288	4.33377	4.12847	4.35378	4.12534	4.23202	4.13949	4.35118
97.7343		4.10954	4.30321	4.48102	4.31986	4.01726	4.18866	4.36456	4.10497	4.31517	4.21344	4.29376	4.14577	4.23711	4.13277	4.1464	4.19828	4.24339	4.21372	4.13235	4.20666	4.05844	4.23063	4.05706	4.26257	4.25382	4.17	4.17822	4.33415	4.11606	4.33171	4.12226	4.22933	4.11761	4.32732
98.1365		4.11221	4.29531	4.47208	4.31318	4.00783	4.18356	4.35568	4.09912	4.31095	4.19594	4.29372	4.14073	4.22313	4.12019	4.13635	4.18956	4.24692	4.20684	4.14458	4.22926	4.05422	4.22583	4.04964	4.25284	4.25028	4.1597	4.18231	4.34599	4.10585	4.30509	4.12173	4.22883	4.08348	4.30319
98.5387		4.11454	4.28436	4.45939	4.30967	3.99986	4.1802	4.34514	4.09664	4.3061	4.17489	4.29254	4.13378	4.20887	4.1093	4.12896	4.18177	4.24936	4.1996	4.15976	4.25267	4.05474	4.2184	4.04579	4.24077	4.24367	4.15159	4.18603	4.35765	4.10018	4.27658	4.12571	4.23197	4.05024	4.28728
98.9409		4.11582	4.27163	4.44347	4.30872	3.99296	4.17886	4.33383	4.09637	4.30184	4.15167	4.28951	4.12527	4.19371	4.10098	4.12405	4.17474	4.25123	4.19197	4.17507	4.27324	4.06021	4.20862	4.04498	4.22728	4.23502	4.14563	4.19017	4.35795	4.0969	4.25267	4.13814	4.23924	4.02818	4.28113
99.3431		4.11567	4.25951	4.42516	4.30846	3.98649	4.17977	4.32308	4.09621	4.29923	4.1279	4.28471	4.11571	4.17723	4.09615	4.1213	4.1682	4.25308	4.18403	4.18742	4.28754	4.07003	4.19706	4.04601	4.21363	4.22579	4.14135	4.19317	4.34236	4.09081	4.23886	4.16181	4.24715	4.01887	4.27776
99.7453		4.11387	4.2507	4.40508	4.3063	3.97998	4.18294	4.31456	4.09404	4.29873	4.10504	4.27914	4.10567	4.15923	4.09558	4.12052	4.16213	4.25512	4.17553	4.19443	4.29301	4.08287	4.18468	4.04763	4.20089	4.21733	4.13836	4.19087	4.31531	4.07902	4.23262	4.19365	4.24747	4.01856	4.26889
100.147		4.11046	4.24739	4.38356	4.29957	3.97341	4.188	4.30942	4.08791	4.29991	4.08414	4.27416	4.0958	4.14012	4.0995	4.12153	4.15673	4.25711	4.16639	4.1948	4.28872	4.0969	4.17265	4.04867	4.18979	4.21079	4.13624	4.17924	4.28828	4.06591	4.22414	4.2239	4.22988	4.02585	4.25341
100.55		4.10554	4.25026	4.36077	4.28644	3.9673	4.19378	4.30816	4.07682	4.30165	4.0659	4.27122	4.08647	4.12086	4.10761	4.12411	4.15262	4.25832	4.15655	4.18876	4.27535	4.11013	4.162	4.0486	4.18033	4.20658	4.13521	4.15691	4.27399	4.06047	4.2053	4.24311	4.1888	4.0435	4.23683
100.952		4.09932	4.25807	4.33663	4.26637	3.96261	4.19848	4.30972	4.06115	4.30233	4.05074	4.27127	4.07822	4.1034	4.11861	4.12803	4.15074	4.25776	4.14622	4.17748	4.25497	4.12044	4.15387	4.04752	4.17195	4.20427	4.1358	4.12685	4.2808	4.0673	4.17851	4.24883	4.13345	4.07118	4.2227
101.354		4.09167	4.26775	4.31119	4.24054	3.96032	4.19981	4.31184	4.04247	4.30042	4.03913	4.27407	4.07149	4.09021	4.13049	4.13292	4.15206	4.25453	4.13607	4.16266	4.23058	4.12566	4.14927	4.04637	4.16382	4.20306	4.13873	4.09566	4.30813	4.08012	4.15637	4.24637	4.09012	4.09648	4.20786
101.756		4.0825	4.27544	4.28464	4.2114	3.96128	4.19571	4.31154	4.02362	4.29473	4.03192	4.27806	4.06698	4.08441	4.14067	4.13835	4.15708	4.24808	4.12706	4.146	4.20551	4.1237	4.14936	4.0465	4.15524	4.20189	4.1445	4.06899	4.34661	4.08626	4.1493	4.24139	4.08094	4.10026	4.18827
102.158		4.07173	4.27825	4.2576	4.18225	3.96556	4.18497	4.30628	4.00834	4.28497	4.03053	4.28055	4.06562	4.08917	4.14677	4.14374	4.16574	4.23857	4.12064	4.1283	4.18273	4.11306	4.1554	4.04984	4.14636	4.19982	4.1531	4.04611	4.38244	4.07816	4.15753	4.23369	4.10591	4.07261	4.16751
102.561		4.05933	4.27518	4.23088	4.15636	3.97245	4.16784	4.29511	4.00083	4.27133	4.03686	4.27838	4.06866	4.10681	4.14706	4.14868	4.1771	4.22652	4.11856	4.10951	4.16452	4.0932	4.16867	4.05832	4.13837	4.19615	4.16373	4.02035	4.40345	4.05958	4.1764	4.2194	4.15024	4.0252	4.15424
102.963		4.04521	4.26748	4.20568	4.13665	3.98017	4.14593	4.2791	4.00551	4.25469	4.05258	4.26901	4.07718	4.13794	4.14098	4.15292	4.18957	4.21289	4.12258	4.0888	4.15195	4.06492	4.19011	4.07341	4.13341	4.19038	4.17509	3.98553	4.40358	4.0433	4.20213	4.19686	4.19601	3.98727	4.1538
103.365		4.02944	4.25799	4.18349	4.12454	3.98652	4.12194	4.26151	4.02597	4.23638	4.07865	4.25125	4.09193	4.18005	4.12887	4.15649	4.20144	4.19838	4.13377	4.06502	4.14493	4.03091	4.21921	4.09576	4.13428	4.18204	4.18546	3.94456	4.38367	4.04424	4.23108	4.16849	4.22633	3.98615	4.16358
103.767		4.01172	4.25023	4.16599	4.11979	3.98918	4.09895	4.24712	4.06398	4.21798	4.11412	4.22589	4.11251	4.22754	4.11191	4.1596	4.21154	4.1837	4.15163	4.03728	4.14214	3.99578	4.25343	4.12411	4.14329	4.17057	4.19365	3.91312	4.35044	4.07214	4.25711	4.13808	4.23021	4.02846	4.17585
104.169		3.99136	4.24712	4.15486	4.12013	3.98626	4.0796	4.241	4.11792	4.20115	4.15561	4.19536	4.13735	4.27268	4.0915	4.16226	4.21937	4.16931	4.17348	4.00539	4.14168	3.96578	4.28773	4.15526	4.16115	4.15574	4.19925	3.90858	4.31391	4.1258	4.27124	4.10691	4.20855	4.09838	4.18247
104.572		3.96746	4.25017	4.15175	4.12281	3.97655	4.06512	4.24702	4.18171	4.18713	4.19779	4.16316	4.16399	4.30812	4.06884	4.16415	4.2254	4.15599	4.19451	3.96994	4.14124	3.94827	4.31604	4.18423	4.18593	4.13762	4.2028	3.93669	4.28934	4.19191	4.26494	4.0726	4.17417	4.16598	4.17883
104.974		3.93909	4.25882	4.15757	4.12519	3.95978	4.05463	4.26606	4.24614	4.17603	4.23494	4.13288	4.18957	4.32918	4.04454	4.16402	4.23012	4.14487	4.20871	3.93211	4.13897	3.95036	4.33297	4.20546	4.2132	4.1171	4.20562	3.98867	4.29461	4.24984	4.23643	4.03451	4.1452	4.19936	4.16656
105.376		3.90582	4.27007	4.17202	4.12648	3.93628	4.04555	4.29548	4.30203	4.16621	4.26249	4.10727	4.21184	4.33441	4.01868	4.15983	4.23384	4.13775	4.21089	3.89356	4.1334	3.97626	4.33551	4.21396	4.23727	4.09569	4.20904	4.04846	4.33829	4.28148	4.19408	4.0003	4.13649	4.18519	4.15372
105.778		3.86845	4.27923	4.19298	4.12744	3.90694	4.03399	4.32967	4.34351	4.15439	4.2779	4.08762	4.22978	4.3258	3.9914	4.14913	4.23564	4.13658	4.19768	3.85594	4.12388	4.02405	4.32365	4.20651	4.25345	4.07492	4.21389	4.09832	4.40977	4.28183	4.15072	3.98363	4.15256	4.14378	4.15082
106.18		3.82917	4.28103	4.2167	4.13013	3.87304	4.01668	4.3625	4.36912	4.13604	4.28081	4.07348	4.24359	4.30782	3.96342	4.13021	4.23354	4.14296	4.16819	3.82121	4.11053	4.08396	4.29972	4.18167	4.25932	4.05615	4.21971	4.12243	4.48442	4.26068	4.11413	3.9912	4.18411	4.10873	4.16331
106.583		3.79187	4.27159	4.23866	4.13732	3.83626	3.99235	4.38963	4.38072	4.10683	4.27205	4.06295	4.25458	4.28726	3.93674	4.10341	4.22488	4.15689	4.12381	3.7913	4.09413	4.14117	4.26756	4.13965	4.2553	4.03993	4.22517	4.11165	4.53425	4.23141	4.08606	4.01684	4.21426	4.09108	4.18746
106.985		3.76186	4.2496	4.2554	4.15118	3.79875	3.96235	4.40986	4.38204	4.06411	4.25341	4.05378	4.26473	4.2725	3.91455	4.07177	4.20712	4.17582	4.06772	3.76862	4.0762	4.18278	4.23146	4.08211	4.24336	4.02524	4.22803	4.07204	4.5366	4.20047	4.06947	4.04982	4.23074	4.07835	4.21271
107.387		3.74545	4.21671	4.26559	4.17268	3.76328	3.931	4.42436	4.37724	4.00773	4.22697	4.04404	4.27608	4.27286	3.90076	4.04119	4.17849	4.19464	4.00445	3.75568	4.05875	4.20281	4.19587	4.01217	4.22671	4.00991	4.226	4.02726	4.48245	4.16766	4.07052	4.08621	4.23365	4.05879	4.22685
107.789		3.74914	4.17734	4.27069	4.2008	3.73335	3.90494	4.43523	4.36973	3.94033	4.19524	4.03308	4.28992	4.29592	3.89917	4.01998	4.13866	4.20644	3.93947	3.75523	4.04424	4.20306	4.16441	3.93476	4.20866	3.99121	4.21739	4.00216	4.39096	4.13408	4.09139	4.12721	4.2297	4.03665	4.22138
108.191		3.77788	4.13798	4.27452	4.23227	3.71318	3.892	4.44389	4.36158	3.86719	4.16073	4.02141	4.30602	4.34294	3.91187	4.01751	4.08903	4.20489	3.87911	3.76905	4.03509	4.19039	4.13962	3.85676	4.19225	3.96705	4.20166	4.00445	4.30722	4.10448	4.12607	4.16912	4.22236	4.02793	4.19683
108.594		3.83298	4.10654	4.2823	4.26211	3.70688	3.89913	4.44932	4.35312	3.79606	4.12606	4.0105	4.32218	4.40399	3.93781	4.04263	4.03335	4.18579	3.83041	3.79746	4.03328	4.17392	4.12195	3.78739	4.18031	3.93732	4.17915	4.02462	4.26745	4.08057	4.16572	4.19703	4.20792	4.0443	4.16264
108.996		3.91011	4.09156	4.29861	4.28543	3.71737	3.9292	4.44798	4.3425	3.73652	4.09281	4.00206	4.33422	4.45982	3.97168	4.10006	3.97768	4.14831	3.8015	3.83837	4.0394	4.16212	4.1095	3.73845	4.1748	3.90453	4.15105	4.04752	4.27253	4.05289	4.20579	4.19495	4.17965	4.08017	4.12716
109.398		4.00016	4.10078	4.32651	4.29894	3.74518	3.97702	4.43462	4.327	3.69845	4.06134	3.99779	4.33717	4.49132	4.0057	4.18554	3.93047	4.09442	3.79986	3.88727	4.05246	4.16078	4.09801	3.72397	4.17673	3.87364	4.11879	4.06042	4.29901	4.00086	4.24608	4.16511	4.13546	4.11298	4.09171
109.8		4.09091	4.13723	4.3654	4.30162	3.78715	4.02926	4.4041	4.30436	3.68944	4.02982	3.99845	4.32628	4.48869	4.03296	4.28431	3.90206	4.02774	3.83132	3.93854	4.06992	4.17143	4.08251	3.75705	4.18625	3.85135	4.08341	4.05743	4.31997	3.90887	4.2882	4.13653	4.07976	4.11796	4.05602

## Sheet: Water_ε2
Wavenumber (cm-1)		1	2	3	4	5	6	7	8	9	10	11	12	13	14	15	16	17	18	19	20	21	22	23	24	25	26	27	28	29	30	31	32	33	34
10.055		5.67727	5.39222	5.38155	5.7358	5.5905	5.31387	5.49379	5.43447	5.68414	5.63282	5.49624	5.45501	5.4632	5.36623	5.43884	5.43882	5.35503	5.27119	5.43647	5.38806	5.40343	5.24129	5.42386	5.56	5.49922	5.39116	5.65028	5.56334	5.3147	5.58495	5.38187	5.37219	5.5011	5.51779
10.4572		5.5642	5.29523	5.28816	5.62034	5.47848	5.21519	5.38959	5.32967	5.57491	5.52335	5.38945	5.35045	5.36006	5.26545	5.3366	5.33919	5.25629	5.17365	5.33346	5.28744	5.29698	5.14228	5.32081	5.45684	5.3972	5.2867	5.53862	5.48705	5.26531	5.51075	5.31733	5.31006	5.42349	5.44767
10.8594		5.45598	5.20196	5.19788	5.50991	5.37102	5.11989	5.29055	5.22926	5.46965	5.41831	5.28753	5.2509	5.26283	5.16904	5.2388	5.24352	5.16177	5.08122	5.23539	5.19241	5.19599	5.04907	5.22231	5.3571	5.29875	5.18832	5.41321	5.39781	5.20662	5.4208	5.24393	5.24086	5.32825	5.36492
11.2616		5.35152	5.11091	5.10937	5.403	5.2666	5.02666	5.19495	5.13194	5.36715	5.3162	5.18885	5.15474	5.16951	5.07547	5.14416	5.15027	5.06978	4.99212	5.14053	5.10107	5.0989	4.95988	5.12694	5.25945	5.20258	5.09427	5.27892	5.29184	5.12423	5.31115	5.15274	5.1548	5.21286	5.26355
11.6638		5.25037	5.02138	5.02213	5.29893	5.16448	4.93504	5.10191	5.03701	5.26685	5.21635	5.0926	5.06101	5.07865	4.98379	5.05199	5.05872	4.97931	4.90507	5.04779	5.01207	5.00456	4.87332	5.03387	5.1634	5.10814	5.00322	5.14822	5.17744	5.01922	5.19101	5.04729	5.05348	5.08838	5.15051
12.066		5.15243	4.93329	4.93614	5.19751	5.06463	4.84506	5.01103	4.9443	5.16877	5.11857	4.99856	4.96941	4.98954	4.89372	4.96216	4.96869	4.89002	4.81936	4.95665	4.92455	4.91229	4.78844	4.94277	5.06912	5.01558	4.91437	5.03087	5.06513	4.90168	5.07203	4.93674	4.94428	4.96872	5.03722
12.4682		5.05782	4.84696	4.85185	5.09902	4.9673	4.75717	4.92239	4.85405	5.07325	5.02307	4.90699	4.87998	4.902	4.80538	4.87483	4.88044	4.80203	4.73485	4.86714	4.83821	4.82195	4.70478	4.85373	4.97707	4.92528	4.82738	4.92905	4.9603	4.7825	4.96031	4.82896	4.83458	4.8617	4.93149
12.8704		4.96669	4.76289	4.7698	5.00388	4.87304	4.67189	4.8363	4.76661	4.98076	4.9303	4.81832	4.79309	4.81626	4.71913	4.79034	4.79442	4.71584	4.65183	4.77957	4.75317	4.73372	4.62239	4.767	4.8879	4.83781	4.74227	4.83937	4.86352	4.66984	4.85703	4.72825	4.73006	4.7681	4.83582
13.2726		4.87917	4.68161	4.69053	4.91245	4.78236	4.58981	4.75316	4.68237	4.89176	4.84061	4.73303	4.70909	4.73287	4.63553	4.70905	4.71118	4.63203	4.57082	4.69447	4.6699	4.64802	4.54171	4.683	4.80216	4.75367	4.65938	4.75715	4.77405	4.56883	4.76192	4.63604	4.63467	4.68499	4.74946
13.6748		4.79533	4.60359	4.61444	4.82511	4.69569	4.51133	4.67331	4.60167	4.80659	4.75448	4.65157	4.62839	4.65237	4.55509	4.63124	4.63114	4.55124	4.49244	4.61237	4.58899	4.56542	4.46333	4.60208	4.72022	4.6732	4.57914	4.6788	4.69138	4.48167	4.67495	4.55223	4.55009	4.60878	4.67055
14.077		4.71518	4.52912	4.54179	4.74205	4.61329	4.43665	4.59703	4.5247	4.72542	4.6721	4.57415	4.55123	4.5753	4.47821	4.55714	4.55463	4.47388	4.41722	4.53368	4.51106	4.48636	4.38792	4.52451	4.6423	4.59655	4.50202	4.60244	4.61468	4.40731	4.59525	4.47588	4.47549	4.53632	4.59696
14.4792		4.63857	4.4583	4.47271	4.66323	4.53518	4.36582	4.52439	4.45151	4.64823	4.59366	4.50081	4.47764	4.50192	4.40515	4.48671	4.48174	4.40026	4.34553	4.45873	4.43661	4.4112	4.31607	4.45041	4.56831	4.52365	4.42841	4.52759	4.54237	4.34224	4.52119	4.4057	4.4083	4.4656	4.52699
14.8814		4.56545	4.39107	4.40707	4.58852	4.46123	4.29865	4.45532	4.38197	4.57489	4.51914	4.43141	4.4076	4.43238	4.3359	4.41989	4.41242	4.33045	4.27756	4.3876	4.36593	4.34011	4.24811	4.3798	4.49809	4.45432	4.35849	4.45466	4.47302	4.28232	4.45128	4.34025	4.34583	4.39601	4.45967
15.2836		4.4956	4.32723	4.34474	4.51763	4.39121	4.23492	4.38968	4.31585	4.50515	4.44839	4.36568	4.34092	4.36653	4.27031	4.35644	4.34644	4.26431	4.21329	4.32022	4.29906	4.27299	4.18421	4.31261	4.4313	4.38822	4.29228	4.38451	4.40611	4.22452	4.38501	4.27826	4.2863	4.32841	4.39467
15.6858		4.42884	4.26646	4.28541	4.45027	4.32473	4.17428	4.32723	4.25287	4.4387	4.38123	4.30323	4.2774	4.30407	4.2081	4.29605	4.28351	4.20163	4.15245	4.25637	4.23586	4.20967	4.12421	4.24864	4.36758	4.32504	4.22963	4.31804	4.34219	4.16733	4.32226	4.21866	4.22868	4.26396	4.33195
16.088		4.36502	4.20846	4.22876	4.38607	4.26141	4.11638	4.26761	4.19268	4.37518	4.31731	4.2437	4.21672	4.24465	4.14892	4.23839	4.22332	4.14202	4.09475	4.19575	4.176	4.14971	4.06775	4.18765	4.30657	4.26443	4.17026	4.25579	4.28203	4.11033	4.26264	4.16081	4.17252	4.20329	4.27173
16.4901		4.3039	4.15286	4.17447	4.32466	4.20091	4.06093	4.21053	4.13499	4.31433	4.25635	4.18668	4.15865	4.18782	4.09236	4.18311	4.16556	4.08513	4.03976	4.13798	4.11904	4.09269	4.01433	4.12937	4.24793	4.20619	4.11377	4.19785	4.22609	4.05369	4.2054	4.10458	4.1179	4.14624	4.2143
16.8923		4.2452	4.09925	4.1221	4.26568	4.1428	4.00754	4.15562	4.07941	4.25572	4.19795	4.13174	4.10286	4.13305	4.03794	4.12976	4.10986	4.03052	3.98698	4.08263	4.06439	4.03806	3.96331	4.0735	4.19132	4.14996	4.05967	4.14352	4.17412	3.9979	4.15001	4.05001	4.06514	4.09202	4.15967
17.2945		4.18873	4.04732	4.07136	4.20883	4.0868	3.95594	4.10255	4.02571	4.19913	4.14174	4.07856	4.0491	4.08001	3.98536	4.07799	4.05599	3.97781	3.93599	4.02931	4.0116	3.98537	3.9141	4.01971	4.13651	4.09558	4.00751	4.09172	4.12527	3.94361	4.09674	3.99711	4.01485	4.03989	4.10767
17.6967		4.13423	3.99679	4.02195	4.15383	4.03262	3.9059	4.051	3.97362	4.14424	4.08744	4.02684	3.99711	4.02831	3.93424	4.02751	4.0037	3.92668	3.88643	3.97766	3.96022	3.93421	3.86614	3.96773	4.08328	4.04287	3.95685	4.04128	4.07827	3.89138	4.04595	3.94586	3.96694	3.98933	4.05778
18.0989		4.08142	3.94736	3.9736	4.10043	3.98001	3.85719	4.00068	3.92295	4.09084	4.03473	3.97636	3.94664	3.97769	3.88435	3.97796	3.95277	3.87683	3.83792	3.92734	3.90985	3.88418	3.81898	3.9173	4.03142	3.99165	3.90728	3.99172	4.03148	3.84137	3.99712	3.8963	3.92027	3.94023	4.00938
18.5011		4.03008	3.89886	3.92614	4.04839	3.92876	3.80957	3.95136	3.87353	4.0387	3.98337	3.92689	3.89745	3.92795	3.8355	3.92916	3.90301	3.82803	3.79022	3.87813	3.86032	3.83504	3.77235	3.86814	3.98079	3.94178	3.85855	3.94314	3.98341	3.79338	3.94864	3.84831	3.8731	3.89284	3.96193
18.9033		3.98	3.85108	3.87941	3.99756	3.87867	3.76294	3.90288	3.8252	3.98763	3.93316	3.8783	3.84936	3.87897	3.7875	3.8809	3.85429	3.78014	3.74319	3.82981	3.81148	3.78662	3.72606	3.82004	3.93126	3.89307	3.81045	3.89555	3.93347	3.74695	3.899	3.80137	3.82438	3.84694	3.91491
19.3055		3.93101	3.80396	3.83336	3.94774	3.82964	3.71715	3.85511	3.77784	3.93756	3.88394	3.83053	3.80219	3.83068	3.74029	3.83309	3.80649	3.73307	3.69669	3.78228	3.76327	3.73886	3.6801	3.77284	3.88276	3.84539	3.7629	3.8484	3.8825	3.7014	3.848	3.75472	3.77458	3.80158	3.86784
19.7077		3.88296	3.75745	3.78795	3.89885	3.78152	3.67213	3.80804	3.7314	3.8884	3.83565	3.78354	3.75586	3.78309	3.69379	3.78571	3.75951	3.68677	3.65074	3.73547	3.71578	3.6917	3.63449	3.72643	3.83519	3.79865	3.71588	3.80109	3.83204	3.6562	3.79684	3.70791	3.72511	3.75579	3.82055
20.1099		3.83579	3.71154	3.74325	3.85085	3.73425	3.62783	3.76169	3.68578	3.84008	3.78822	3.73731	3.71027	3.73627	3.648	3.73874	3.71328	3.64125	3.60536	3.68939	3.66907	3.64519	3.58939	3.68071	3.78857	3.75273	3.66948	3.75374	3.78339	3.61134	3.74689	3.66127	3.67718	3.70957	3.7735
20.5121		3.78944	3.66634	3.69928	3.80364	3.6878	3.58428	3.7161	3.64098	3.79268	3.74168	3.69193	3.6654	3.69026	3.60288	3.69228	3.6678	3.59651	3.56065	3.64403	3.62321	3.59941	3.5449	3.6357	3.74286	3.70761	3.62376	3.70738	3.73701	3.56728	3.69888	3.61555	3.63117	3.66394	3.72766
20.9143		3.74391	3.62191	3.65612	3.75726	3.64212	3.54148	3.67134	3.59697	3.74618	3.69604	3.6474	3.62129	3.64512	3.55851	3.6464	3.62305	3.5526	3.5167	3.59943	3.57829	3.55442	3.50118	3.59135	3.69807	3.66325	3.5789	3.66288	3.69266	3.52426	3.65292	3.57139	3.58687	3.61989	3.68371
21.3165		3.69921	3.57833	3.61378	3.71174	3.59726	3.49949	3.6275	3.55376	3.7006	3.65132	3.60375	3.57794	3.60092	3.51488	3.60119	3.57903	3.50954	3.47357	3.55565	3.53434	3.51029	3.45831	3.54773	3.65424	3.61967	3.53495	3.62032	3.64979	3.48203	3.60877	3.52888	3.54399	3.57752	3.64159
21.7187		3.65532	3.53572	3.57235	3.6671	3.55321	3.45828	3.5846	3.51135	3.65599	3.60755	3.56104	3.53538	3.55768	3.47203	3.55675	3.53579	3.46733	3.43137	3.5127	3.49138	3.46707	3.41635	3.50484	3.61129	3.57685	3.49201	3.57897	3.60778	3.44014	3.56602	3.48745	3.50202	3.53617	3.60061
22.1209		3.6123	3.49409	3.53181	3.62337	3.51001	3.41793	3.54268	3.46977	3.61236	3.56474	3.51927	3.49364	3.51538	3.43001	3.51313	3.49334	3.42602	3.39011	3.47059	3.4494	3.42481	3.37532	3.46273	3.56927	3.53483	3.45011	3.53794	3.56617	3.3984	3.52424	3.44639	3.46052	3.49519	3.56001
22.5231		3.57013	3.45348	3.49217	3.58056	3.4677	3.37843	3.5017	3.42906	3.56969	3.52287	3.47843	3.45276	3.47403	3.38884	3.47037	3.45172	3.38558	3.34982	3.42934	3.40831	3.38349	3.33521	3.42141	3.52812	3.49367	3.40926	3.49691	3.52479	3.35691	3.48314	3.40523	3.41927	3.45439	3.51947
22.9253		3.52884	3.41384	3.45339	3.53873	3.4263	3.33979	3.46167	3.38925	3.52799	3.48195	3.43856	3.41273	3.4336	3.34854	3.4285	3.41094	3.34601	3.31051	3.38896	3.36809	3.34313	3.29603	3.38095	3.48783	3.45336	3.36945	3.45618	3.48372	3.31593	3.4426	3.36415	3.37842	3.41399	3.47905
23.3275		3.48841	3.37515	3.41546	3.49788	3.38587	3.30201	3.42253	3.35035	3.48726	3.44194	3.3996	3.37359	3.39405	3.30915	3.38755	3.37107	3.30732	3.27217	3.34946	3.32871	3.30374	3.25772	3.34136	3.44836	3.41393	3.3306	3.41627	3.44321	3.27558	3.40269	3.32369	3.3384	3.37424	3.43912
23.7297		3.44887	3.33739	3.37837	3.45802	3.34642	3.26508	3.38425	3.31242	3.44748	3.40281	3.36158	3.33533	3.35539	3.27069	3.3475	3.33212	3.26953	3.23474	3.31083	3.29015	3.26533	3.22028	3.3027	3.40968	3.37544	3.2927	3.37729	3.40364	3.23612	3.36346	3.28415	3.29948	3.33512	3.39993
24.1319		3.41025	3.30045	3.34204	3.41914	3.30798	3.229	3.34683	3.27545	3.40865	3.36458	3.32449	3.29797	3.3176	3.23318	3.30836	3.29413	3.23261	3.19824	3.27313	3.25241	3.2279	3.18371	3.265	3.37179	3.33788	3.2557	3.33909	3.36528	3.19774	3.32502	3.24551	3.26171	3.29661	3.36166
24.5341		3.37256	3.26435	3.3065	3.38124	3.27056	3.19378	3.31026	3.23946	3.37073	3.32724	3.2883	3.26151	3.28066	3.19663	3.27015	3.25713	3.19658	3.16262	3.23635	3.21549	3.19145	3.14801	3.22828	3.33467	3.30125	3.21958	3.30171	3.3282	3.16067	3.28745	3.20782	3.2251	3.25893	3.32437
24.9363		3.33579	3.22906	3.27169	3.34433	3.23419	3.1594	3.27452	3.20444	3.33375	3.2908	3.25302	3.22595	3.24462	3.16104	3.23286	3.22112	3.16145	3.12791	3.20053	3.17943	3.156	3.11318	3.19255	3.29833	3.26558	3.18428	3.26553	3.29214	3.1251	3.25085	3.17141	3.18966	3.22275	3.28813
25.3385		3.29996	3.19456	3.23756	3.30834	3.19881	3.12587	3.2396	3.17032	3.29766	3.25529	3.21861	3.19132	3.20948	3.12644	3.1965	3.18613	3.12722	3.09403	3.16567	3.14424	3.12151	3.07921	3.15783	3.26281	3.23081	3.14983	3.23095	3.25684	3.09132	3.21521	3.13671	3.15542	3.18865	3.25299
25.7407		3.26507	3.16085	3.20416	3.27327	3.16442	3.09317	3.20553	3.13712	3.26247	3.22071	3.18505	3.15757	3.17524	3.09276	3.16107	3.15208	3.09385	3.06098	3.13175	3.10994	3.08799	3.04613	3.12408	3.22807	3.1969	3.11618	3.19805	3.22232	3.05941	3.18062	3.10378	3.12223	3.1565	3.21902
26.1429		3.23108	3.12794	3.17145	3.23907	3.13097	3.06126	3.17228	3.10472	3.22808	3.18705	3.1523	3.1247	3.14192	3.06004	3.12657	3.11893	3.06134	3.02874	3.09875	3.07653	3.05536	3.0139	3.09127	3.19415	3.16381	3.08331	3.16667	3.18903	3.02914	3.14729	3.07236	3.09003	3.12568	3.18631
26.5451		3.19794	3.09579	3.13941	3.20569	3.09838	3.03013	3.13985	3.07309	3.19451	3.15428	3.12033	3.09265	3.1095	3.02818	3.09295	3.08665	3.02966	2.99725	3.06664	3.04401	3.02358	2.98253	3.0593	3.16107	3.13149	3.05122	3.13654	3.15739	2.99996	3.11545	3.04223	3.05887	3.09562	3.15492
26.9473		3.16557	3.0644	3.10808	3.1731	3.0666	2.99973	3.10825	3.04217	3.1617	3.12237	3.08909	3.06138	3.07796	2.99716	3.06021	3.05515	2.99881	2.96648	3.03535	3.01235	2.99258	2.952	3.02818	3.12884	3.09987	3.01985	3.10722	3.12714	2.97126	3.08493	3.01306	3.02871	3.06601	3.12465
27.3495		3.13396	3.03373	3.07749	3.14127	3.0356	2.97004	3.07744	3.01189	3.1296	3.09119	3.05861	3.03087	3.04728	2.9669	3.02833	3.02441	2.96872	2.93643	3.00486	2.98154	2.96232	2.92225	2.9978	3.09743	3.06892	2.98919	3.07796	3.09746	2.94253	3.05508	2.98432	2.99925	3.03661	3.09502
27.7517		3.103	3.00375	3.04764	3.11016	3.00528	2.94102	3.04744	2.98226	3.09821	3.06074	3.02884	3.00105	3.01746	2.93737	2.99729	2.99433	2.93937	2.90705	2.97508	2.95157	2.93274	2.89327	2.96815	3.06687	3.0386	2.95921	3.04805	3.06754	2.91349	3.02526	2.95529	2.97009	3.00722	3.06544
28.1539		3.07268	2.97445	3.01856	3.07976	2.97564	2.91268	3.01821	2.9532	3.06752	3.0309	2.99982	2.97193	2.98843	2.9085	2.96709	2.96492	2.91073	2.87837	2.946	2.9224	2.90378	2.86501	2.93918	3.03717	3.00892	2.92995	3.01747	3.03722	2.8843	2.99517	2.92554	2.94093	2.97771	3.03562
28.5561		3.04293	2.94578	2.99025	3.05006	2.94664	2.885	2.98975	2.92473	3.03751	3.00165	2.97153	2.94348	2.96017	2.88029	2.93776	2.93618	2.88276	2.85037	2.91757	2.89401	2.87547	2.83746	2.91085	3.00827	2.97989	2.90136	2.98691	3.00703	2.8554	2.96508	2.89537	2.91189	2.94828	3.00569
28.9583		3.01378	2.91774	2.96273	3.02107	2.91828	2.85799	2.96204	2.8969	3.00822	2.97297	2.94399	2.91569	2.93264	2.85271	2.90932	2.90811	2.85545	2.82308	2.88978	2.86637	2.84777	2.81057	2.88317	2.98019	2.95153	2.87352	2.95729	2.9777	2.82732	2.93544	2.86561	2.8833	2.91925	2.97609
29.3605		2.9852	2.89031	2.93596	2.99279	2.89055	2.83166	2.93506	2.86969	2.97964	2.94486	2.91717	2.88857	2.9058	2.82576	2.8818	2.88071	2.82876	2.79651	2.86262	2.83947	2.82072	2.78435	2.8561	2.95288	2.92385	2.84641	2.92928	2.9497	2.80044	2.90666	2.83711	2.85557	2.89098	2.9474
29.7627		2.95724	2.86351	2.90992	2.96522	2.86347	2.80602	2.90878	2.84314	2.95183	2.91734	2.89107	2.86216	2.8796	2.79944	2.85519	2.85398	2.80267	2.77066	2.83608	2.81326	2.79431	2.75878	2.82965	2.92631	2.8969	2.82004	2.9029	2.92301	2.77471	2.87891	2.81021	2.82882	2.86368	2.92007
30.1649		2.92991	2.83734	2.88455	2.93836	2.83706	2.78104	2.88317	2.81726	2.92477	2.89046	2.86565	2.8364	2.85399	2.77375	2.82951	2.82794	2.77716	2.74553	2.81017	2.78773	2.76854	2.73385	2.80379	2.90043	2.87065	2.79444	2.87773	2.89718	2.74967	2.85219	2.78467	2.80306	2.83736	2.89422
30.5671		2.90326	2.81182	2.85983	2.91218	2.81133	2.75673	2.85818	2.79208	2.8985	2.86428	2.84091	2.81133	2.82896	2.74868	2.80472	2.80255	2.75225	2.72109	2.78489	2.76284	2.74345	2.70954	2.77852	2.8752	2.84511	2.76958	2.85317	2.87182	2.72486	2.8264	2.75998	2.77823	2.81194	2.86951
30.9693		2.87729	2.78696	2.83572	2.88671	2.78626	2.73306	2.83379	2.76756	2.873	2.83877	2.81678	2.78693	2.80449	2.72423	2.78081	2.77781	2.72789	2.69731	2.76022	2.73855	2.719	2.68587	2.7538	2.85057	2.82026	2.74547	2.82886	2.847	2.70018	2.80151	2.73582	2.75434	2.7874	2.84547
31.3715		2.85202	2.76279	2.8122	2.86191	2.76185	2.70997	2.80997	2.74368	2.84826	2.81398	2.79326	2.76317	2.78057	2.7004	2.75768	2.7537	2.70412	2.67416	2.73617	2.71486	2.69522	2.66282	2.72964	2.82653	2.79603	2.72204	2.80462	2.82321	2.676	2.77769	2.71231	2.73138	2.7638	2.82185
31.7737		2.82746	2.73931	2.78924	2.83774	2.73807	2.68742	2.7867	2.72043	2.82423	2.78987	2.77033	2.74003	2.75722	2.67716	2.7353	2.73017	2.68093	2.65158	2.71272	2.69174	2.67206	2.64038	2.70602	2.80307	2.7724	2.69927	2.78064	2.80071	2.65268	2.75515	2.68965	2.70911	2.74105	2.79858
32.1759		2.8036	2.71656	2.76685	2.81421	2.71491	2.66538	2.76398	2.69774	2.8009	2.76641	2.748	2.71749	2.73448	2.6545	2.71361	2.70721	2.6583	2.62959	2.68984	2.66921	2.64952	2.61855	2.68293	2.78018	2.74934	2.67712	2.75704	2.77918	2.63023	2.73373	2.6679	2.68714	2.71882	2.77577
32.5781		2.78044	2.69454	2.74507	2.79128	2.69233	2.64382	2.74184	2.6756	2.77822	2.74353	2.72629	2.69552	2.71239	2.63243	2.69257	2.68482	2.63622	2.60814	2.66754	2.64727	2.62758	2.59731	2.66036	2.75787	2.72682	2.65555	2.7339	2.75786	2.60847	2.7128	2.64668	2.66512	2.69686	2.75351
32.9803		2.75794	2.67325	2.72393	2.76895	2.67029	2.62275	2.7203	2.65395	2.75616	2.72119	2.70518	2.67411	2.691	2.61093	2.67215	2.66297	2.61468	2.58728	2.64576	2.62599	2.60623	2.57669	2.63829	2.73617	2.7048	2.63457	2.71126	2.7362	2.58733	2.69165	2.62556	2.64299	2.67518	2.7319
33.3825		2.73609	2.65269	2.70344	2.74726	2.64877	2.60214	2.69939	2.63279	2.7347	2.69938	2.68475	2.65324	2.67032	2.59002	2.65232	2.6417	2.59369	2.56701	2.62454	2.60535	2.58545	2.55664	2.61673	2.71508	2.68332	2.61416	2.68928	2.71414	2.56676	2.67005	2.6043	2.62096	2.65395	2.71091
33.7847		2.71488	2.63284	2.68365	2.72619	2.62775	2.58202	2.67916	2.61212	2.71379	2.67805	2.66501	2.63289	2.65037	2.5697	2.63309	2.62099	2.57322	2.54736	2.60382	2.5854	2.56523	2.53721	2.59568	2.69464	2.66237	2.59434	2.66808	2.69218	2.5467	2.6483	2.5831	2.5994	2.63315	2.69034
34.1869		2.69426	2.61366	2.66458	2.70578	2.6072	2.56241	2.65962	2.59193	2.69343	2.65721	2.64597	2.61303	2.63112	2.54996	2.61448	2.60086	2.55328	2.52838	2.58363	2.56615	2.54559	2.51838	2.57515	2.6748	2.64197	2.57513	2.64774	2.67096	2.52702	2.62706	2.56233	2.57879	2.61269	2.66999
34.5891		2.67424	2.59511	2.64622	2.68603	2.58712	2.54335	2.64075	2.57222	2.67358	2.63685	2.62762	2.59365	2.61255	2.53078	2.59647	2.58133	2.53388	2.51006	2.56397	2.54759	2.52647	2.50019	2.55512	2.65558	2.62211	2.55652	2.62823	2.65105	2.50768	2.60694	2.54225	2.5595	2.59245	2.64989
34.9913		2.65478	2.57716	2.62855	2.66693	2.5675	2.52482	2.62254	2.55301	2.65422	2.61703	2.60995	2.57476	2.59458	2.51216	2.57907	2.56235	2.51502	2.49241	2.54484	2.52965	2.50791	2.48261	2.53562	2.63693	2.60286	2.53855	2.60926	2.63292	2.48862	2.58848	2.52279	2.54188	2.57234	2.63036
35.3935		2.63589	2.55972	2.61152	2.64846	2.54838	2.50683	2.60493	2.5343	2.63533	2.59774	2.59289	2.55631	2.57715	2.49408	2.56226	2.54396	2.49671	2.47539	2.52624	2.51231	2.4899	2.46565	2.51667	2.61879	2.58418	2.5212	2.59033	2.61675	2.46959	2.57209	2.50356	2.52602	2.55213	2.61168
35.7957		2.6175	2.54277	2.59502	2.63055	2.52975	2.4894	2.58785	2.51608	2.61687	2.579	2.57639	2.5383	2.5602	2.4765	2.54599	2.5261	2.47898	2.45894	2.50819	2.49552	2.47242	2.44926	2.49827	2.60112	2.56607	2.50443	2.57101	2.6023	2.45042	2.55777	2.48433	2.5117	2.53166	2.59392
36.1979		2.59963	2.52623	2.57897	2.61313	2.51164	2.4725	2.57121	2.49835	2.59887	2.5608	2.56033	2.52072	2.54364	2.4594	2.53019	2.50876	2.46181	2.44298	2.49067	2.47918	2.45547	2.4334	2.48042	2.58386	2.54853	2.48817	2.55142	2.58865	2.43147	2.54474	2.46544	2.49815	2.51146	2.57699
36.6001		2.58221	2.51005	2.56325	2.59615	2.49409	2.45612	2.55494	2.48116	2.5813	2.54315	2.54462	2.50359	2.52743	2.44275	2.51477	2.49192	2.44521	2.42744	2.47369	2.46325	2.43904	2.418	2.46317	2.56694	2.53153	2.47238	2.53245	2.57447	2.41377	2.53144	2.44781	2.48428	2.49282	2.56072
37.0023		2.56524	2.49419	2.54776	2.57951	2.47712	2.44024	2.53896	2.46446	2.56415	2.52603	2.52916	2.48687	2.51156	2.42655	2.49966	2.47554	2.42917	2.41221	2.45724	2.44766	2.42311	2.40296	2.44652	2.55034	2.51506	2.45697	2.51487	2.55882	2.39808	2.51655	2.43203	2.46927	2.47659	2.54483
37.4045		2.54869	2.47859	2.53239	2.56316	2.46073	2.42481	2.52323	2.44832	2.54744	2.5094	2.51388	2.47064	2.49594	2.41079	2.48473	2.45956	2.41365	2.39724	2.4413	2.43237	2.40765	2.38823	2.43043	2.53403	2.49909	2.44188	2.49839	2.54193	2.3838	2.5001	2.41759	2.45319	2.46207	2.52898
37.8067		2.53251	2.46324	2.51711	2.54706	2.44494	2.40982	2.50771	2.43272	2.53115	2.49326	2.49869	2.45487	2.48057	2.39543	2.46992	2.44399	2.39865	2.38246	2.42586	2.41734	2.39264	2.37371	2.41493	2.51799	2.48357	2.42703	2.48194	2.52498	2.36939	2.48339	2.40316	2.43696	2.4475	2.51293
38.2089		2.51672	2.4481	2.50188	2.5312	2.42973	2.39523	2.4924	2.4177	2.51533	2.47759	2.4836	2.4396	2.46545	2.3805	2.45513	2.4288	2.38413	2.36784	2.41092	2.40254	2.37808	2.35937	2.39999	2.50224	2.46852	2.41238	2.46508	2.50888	2.35396	2.46758	2.38803	2.42141	2.43187	2.49676
38.6111		2.50128	2.43318	2.48671	2.51559	2.41506	2.38102	2.47727	2.40325	2.49994	2.46238	2.46856	2.42481	2.45056	2.36599	2.44029	2.41399	2.37005	2.35337	2.39643	2.38794	2.36393	2.34515	2.38558	2.48677	2.45387	2.39789	2.44884	2.49343	2.3382	2.45256	2.37276	2.40651	2.416	2.48081
39.0133		2.48619	2.41849	2.47162	2.50025	2.40091	2.36717	2.46238	2.38938	2.48498	2.44765	2.45361	2.41052	2.43589	2.3519	2.42541	2.39953	2.35642	2.33905	2.38241	2.37352	2.35015	2.33107	2.37166	2.47163	2.43963	2.38357	2.43482	2.47776	2.32373	2.43741	2.35861	2.39163	2.40155	2.46545
39.4155		2.47144	2.40402	2.45667	2.48523	2.38723	2.35367	2.44772	2.37602	2.47041	2.4334	2.43876	2.39671	2.42147	2.33824	2.41049	2.38547	2.34322	2.32495	2.36883	2.35929	2.33672	2.31714	2.3582	2.45679	2.42576	2.3694	2.42339	2.4616	2.3113	2.4217	2.34613	2.37646	2.38915	2.45088
39.8177		2.45702	2.3898	2.44191	2.47051	2.37397	2.3405	2.43334	2.36315	2.45621	2.41963	2.42407	2.38333	2.40731	2.32498	2.39554	2.37177	2.33041	2.31108	2.35568	2.34524	2.32362	2.30339	2.34512	2.4423	2.41224	2.35543	2.41341	2.44561	2.30027	2.40593	2.33474	2.36142	2.37794	2.4372
40.2199		2.44291	2.37586	2.42741	2.45612	2.36105	2.32763	2.41922	2.35069	2.44236	2.40632	2.40956	2.37037	2.39343	2.31211	2.38061	2.35848	2.31799	2.29749	2.34295	2.33138	2.31081	2.28985	2.33241	2.42815	2.39902	2.34164	2.4034	2.43061	2.28956	2.39085	2.32357	2.34713	2.36685	2.4245
40.6221		2.4291	2.3622	2.4132	2.44206	2.34843	2.31507	2.40538	2.33856	2.42881	2.39347	2.39529	2.35777	2.37984	2.2996	2.36579	2.34555	2.3059	2.28422	2.33062	2.31775	2.29829	2.27659	2.32004	2.41434	2.38606	2.32808	2.39272	2.41654	2.27874	2.37659	2.31232	2.33367	2.35572	2.41265
41.0243		2.41557	2.34887	2.39933	2.42829	2.33606	2.3028	2.39184	2.32668	2.41553	2.38104	2.38127	2.34548	2.36657	2.28739	2.35112	2.33303	2.29411	2.27129	2.31865	2.30437	2.286	2.26365	2.30797	2.40087	2.37333	2.31476	2.38149	2.40278	2.26815	2.36289	2.30113	2.32069	2.34494	2.40124
41.4265		2.40228	2.33583	2.38581	2.41479	2.32388	2.2908	2.37858	2.31499	2.40251	2.36897	2.36752	2.33343	2.3536	2.27547	2.33672	2.32084	2.28252	2.2587	2.307	2.2913	2.27394	2.25107	2.29619	2.38773	2.36081	2.30172	2.36989	2.38894	2.25802	2.34958	2.29015	2.30786	2.33457	2.38967
41.8287		2.38921	2.32312	2.37266	2.40153	2.31186	2.27905	2.36558	2.30343	2.38972	2.35716	2.3541	2.32161	2.34093	2.26376	2.32262	2.30897	2.27111	2.24642	2.29564	2.27856	2.26207	2.23887	2.28469	2.3749	2.34844	2.28896	2.35792	2.37532	2.24813	2.33669	2.2793	2.29519	2.32405	2.37763
42.2309		2.37633	2.31073	2.35987	2.38848	2.29997	2.26751	2.35287	2.29197	2.37717	2.34554	2.34099	2.30995	2.32856	2.25224	2.30892	2.2974	2.25981	2.23444	2.28448	2.26619	2.25036	2.22704	2.27346	2.36238	2.33624	2.27653	2.34557	2.36234	2.23799	2.32421	2.26843	2.28283	2.3129	2.36519
42.6331		2.36363	2.29866	2.34741	2.37565	2.28821	2.25615	2.34042	2.2806	2.36485	2.33402	2.32824	2.29841	2.31646	2.24086	2.29567	2.28604	2.2486	2.22273	2.27349	2.25419	2.23882	2.21561	2.2625	2.35016	2.32417	2.26444	2.333	2.35012	2.2272	2.31204	2.25727	2.27081	2.30106	2.35263
43.0353		2.3511	2.28694	2.33531	2.36304	2.27657	2.24495	2.32823	2.26927	2.35274	2.32254	2.31584	2.28698	2.30463	2.22959	2.28291	2.27489	2.23742	2.21128	2.26261	2.24261	2.22743	2.20454	2.25178	2.33823	2.31226	2.25272	2.32047	2.33837	2.21564	2.3	2.24562	2.25906	2.28894	2.34013
43.4375		2.33873	2.27554	2.32355	2.35067	2.26509	2.23389	2.31634	2.25803	2.34087	2.31105	2.3038	2.27567	2.29304	2.21846	2.27068	2.2639	2.22631	2.2001	2.25182	2.23142	2.2162	2.19382	2.24126	2.32659	2.30052	2.24138	2.30835	2.32676	2.2036	2.28804	2.23354	2.24767	2.27699	2.32786
43.8397		2.32651	2.26448	2.31213	2.33855	2.25375	2.22296	2.30473	2.24687	2.32923	2.29953	2.29214	2.26447	2.28172	2.20746	2.25895	2.25306	2.21527	2.18919	2.24109	2.22062	2.20514	2.18339	2.23089	2.31523	2.28896	2.23044	2.29695	2.31517	2.19163	2.27626	2.22155	2.23676	2.26551	2.31591
44.2419		2.31445	2.25374	2.30103	2.3267	2.2426	2.21218	2.29342	2.2358	2.3178	2.28799	2.28082	2.25338	2.27064	2.19663	2.24773	2.24238	2.20435	2.17857	2.23042	2.21021	2.19428	2.17322	2.22061	2.30415	2.2776	2.21987	2.28623	2.30372	2.18023	2.2649	2.21022	2.22636	2.25455	2.30436
44.6441		2.30258	2.24329	2.29025	2.31514	2.23165	2.20155	2.28241	2.22485	2.30659	2.27651	2.2698	2.24247	2.25979	2.18601	2.23696	2.23186	2.1936	2.16828	2.21983	2.20017	2.18366	2.16327	2.2104	2.29331	2.26646	2.20966	2.27578	2.29265	2.16955	2.25409	2.19981	2.2164	2.24395	2.29312
45.0463		2.29089	2.23311	2.27976	2.30384	2.2209	2.1911	2.27167	2.214	2.29558	2.26513	2.25907	2.23173	2.24916	2.17563	2.22658	2.22151	2.18305	2.1583	2.20933	2.19047	2.17328	2.15352	2.20021	2.28266	2.25552	2.19979	2.2651	2.28211	2.15936	2.24385	2.19015	2.2067	2.23339	2.28206
45.4485		2.27941	2.22314	2.26953	2.29276	2.21036	2.18085	2.26119	2.2033	2.28476	2.25393	2.24853	2.22122	2.23873	2.16552	2.21652	2.21135	2.17274	2.14863	2.19895	2.18107	2.16319	2.14392	2.19003	2.27217	2.24481	2.19019	2.25396	2.27224	2.1492	2.23411	2.1808	2.19726	2.22242	2.27117
45.8507		2.26815	2.21334	2.25952	2.28186	2.20003	2.17084	2.25094	2.19275	2.2741	2.24296	2.23812	2.21097	2.22847	2.15571	2.20669	2.20139	2.16271	2.13923	2.1887	2.17195	2.15337	2.13447	2.17985	2.26178	2.23429	2.18082	2.2424	2.26322	2.13863	2.22486	2.17128	2.18835	2.21068	2.26061
46.2529		2.25713	2.20368	2.24966	2.2711	2.1899	2.16104	2.24087	2.18234	2.26359	2.23229	2.22777	2.20097	2.21837	2.14618	2.19705	2.19162	2.15294	2.13005	2.17861	2.16305	2.14383	2.12514	2.1697	2.25144	2.22396	2.17162	2.23044	2.25517	2.1275	2.21601	2.16126	2.18014	2.1983	2.25042
46.6551		2.24636	2.19409	2.23989	2.26042	2.17998	2.15146	2.23096	2.17211	2.25323	2.22191	2.21742	2.19122	2.2084	2.13693	2.18753	2.18203	2.14344	2.12102	2.16869	2.15432	2.13454	2.11595	2.15962	2.2411	2.21379	2.16254	2.21821	2.24763	2.11617	2.20701	2.15068	2.1723	2.18614	2.24042
47.0573		2.23583	2.18456	2.23016	2.2498	2.17026	2.1421	2.22116	2.16209	2.24302	2.21181	2.20706	2.1817	2.19855	2.12793	2.17809	2.17259	2.13417	2.1121	2.15896	2.14574	2.12546	2.1069	2.14963	2.23074	2.20379	2.1535	2.20626	2.23946	2.10549	2.19701	2.13986	2.16401	2.17531	2.23033
47.4595		2.22557	2.17511	2.22042	2.23924	2.16074	2.1329	2.21146	2.15227	2.23294	2.20194	2.19666	2.17234	2.18884	2.11913	2.16874	2.16326	2.12514	2.10321	2.14942	2.13726	2.11658	2.09801	2.1398	2.22037	2.19395	2.14449	2.19541	2.22962	2.09623	2.1856	2.12926	2.15461	2.16634	2.22009
47.8617		2.21552	2.16576	2.21066	2.22873	2.15143	2.12387	2.20184	2.14266	2.22299	2.19228	2.18628	2.16312	2.17925	2.11051	2.15948	2.15403	2.11629	2.09435	2.14009	2.12885	2.10786	2.08929	2.13013	2.21002	2.18428	2.13545	2.18602	2.21805	2.0884	2.17343	2.11919	2.14418	2.15869	2.20999
48.2638		2.20567	2.15654	2.20087	2.2183	2.14231	2.11495	2.19232	2.1333	2.2132	2.18274	2.17598	2.15392	2.16985	2.102	2.15034	2.14489	2.10762	2.08552	2.13098	2.12055	2.09929	2.08077	2.12067	2.19973	2.17477	2.12636	2.17778	2.20576	2.08133	2.16178	2.10978	2.13356	2.15123	2.20026
48.666		2.19598	2.14751	2.19108	2.208	2.13336	2.10613	2.18291	2.12415	2.20355	2.17329	2.16582	2.14473	2.16064	2.09358	2.14137	2.13582	2.09907	2.07671	2.12209	2.11231	2.09086	2.07247	2.11142	2.18955	2.16543	2.11724	2.17005	2.19399	2.0742	2.15144	2.10102	2.12366	2.14326	2.19092
49.0682		2.1864	2.1387	2.18134	2.19788	2.12456	2.09737	2.17362	2.11522	2.19406	2.16387	2.1559	2.13549	2.15167	2.08521	2.13262	2.12683	2.09065	2.06799	2.11343	2.10419	2.08257	2.0644	2.1024	2.17952	2.15628	2.10808	2.16246	2.18343	2.06661	2.14223	2.09285	2.11491	2.13481	2.18177
49.4704		2.17689	2.13015	2.17174	2.18794	2.11586	2.08868	2.1645	2.10647	2.18472	2.15447	2.14627	2.12618	2.14296	2.07688	2.12409	2.11795	2.08236	2.05939	2.10496	2.0962	2.0744	2.05656	2.09359	2.16969	2.1473	2.09894	2.15478	2.1741	2.05866	2.1334	2.08507	2.10712	2.12622	2.17273
49.8726		2.16744	2.12187	2.16236	2.17825	2.10722	2.08005	2.15557	2.09787	2.17554	2.14511	2.137	2.11682	2.13451	2.0686	2.11584	2.10916	2.07417	2.05096	2.09666	2.08836	2.06639	2.04896	2.08497	2.16006	2.1385	2.08988	2.14668	2.16566	2.05062	2.1244	2.07728	2.09979	2.11767	2.16364
50.2748		2.158	2.11388	2.1533	2.16882	2.09861	2.07151	2.14687	2.08937	2.16655	2.13577	2.12808	2.10746	2.12631	2.06036	2.10785	2.10049	2.0661	2.04276	2.08847	2.08069	2.05851	2.04158	2.07654	2.15066	2.12983	2.08097	2.13772	2.15771	2.04272	2.1152	2.06915	2.09247	2.10908	2.15445
50.677		2.14857	2.10614	2.14464	2.15962	2.08998	2.06305	2.13842	2.08095	2.15776	2.12648	2.11952	2.09813	2.11835	2.0522	2.10011	2.09191	2.05814	2.03482	2.08036	2.07321	2.05076	2.03443	2.06821	2.14147	2.12129	2.07229	2.12786	2.14976	2.03503	2.10614	2.06062	2.08496	2.10034	2.1452
51.0792		2.13918	2.09867	2.13645	2.15068	2.08132	2.05469	2.13022	2.07255	2.1492	2.11724	2.1113	2.08889	2.11059	2.04415	2.09263	2.08342	2.0503	2.02715	2.07226	2.06594	2.04312	2.02749	2.05997	2.1325	2.11284	2.06391	2.11757	2.14148	2.02744	2.09751	2.05187	2.07729	2.09145	2.13614
51.4814		2.12984	2.09142	2.12876	2.14197	2.07261	2.04644	2.12226	2.06416	2.14091	2.10806	2.1034	2.07977	2.10297	2.03621	2.08541	2.07501	2.04256	2.01978	2.06409	2.0589	2.0356	2.02078	2.05177	2.12377	2.10445	2.0559	2.10767	2.13286	2.01976	2.08951	2.04312	2.06966	2.08242	2.12755
51.8836		2.12059	2.0844	2.12161	2.13345	2.06387	2.03832	2.11453	2.05576	2.13289	2.09895	2.09578	2.0708	2.09549	2.02839	2.07847	2.0667	2.03492	2.0127	2.05582	2.05211	2.0282	2.01429	2.04353	2.11528	2.09612	2.04829	2.0986	2.12436	2.01184	2.08219	2.03454	2.06236	2.07312	2.11939
52.2858		2.11144	2.07758	2.11498	2.12512	2.0551	2.03033	2.107	2.04737	2.12517	2.08991	2.08844	2.06196	2.08808	2.02074	2.07186	2.05852	2.02733	2.00592	2.04744	2.04557	2.02091	2.00806	2.03527	2.10706	2.08782	2.04112	2.09022	2.11653	2.00366	2.07544	2.02622	2.05569	2.06352	2.11124
52.688		2.10242	2.07095	2.10881	2.11696	2.04635	2.0225	2.09964	2.03899	2.11773	2.08094	2.08139	2.05327	2.08079	2.01322	2.06563	2.0505	2.01979	1.99942	2.03895	2.03933	2.01379	2.00209	2.02696	2.09911	2.07956	2.03438	2.08198	2.10954	1.99522	2.06901	2.01823	2.04978	2.05368	2.10277
53.0902		2.09356	2.06452	2.10305	2.10894	2.03762	2.01483	2.09243	2.03067	2.11057	2.07206	2.0746	2.0447	2.07359	2.00589	2.05983	2.04274	2.01228	1.99318	2.03043	2.03336	2.00685	1.99638	2.01861	2.09147	2.07139	2.02803	2.07336	2.103	1.98661	2.0625	2.01046	2.04445	2.04394	2.09397
53.4924		2.08488	2.05826	2.09764	2.10106	2.02899	2.00734	2.08534	2.02247	2.10366	2.0633	2.06809	2.03625	2.06652	1.99875	2.05449	2.03527	2.00481	1.98724	2.02192	2.02767	2.00013	1.99094	2.0103	2.0841	2.06333	2.02204	2.06424	2.09626	1.97788	2.05572	2.00259	2.0393	2.03462	2.08522
53.8946		2.07638	2.05214	2.09246	2.0933	2.0205	2.00004	2.07838	2.01442	2.09692	2.05472	2.06183	2.02792	2.05965	1.99181	2.04958	2.02815	1.99737	1.98157	2.01352	2.02223	1.99367	1.98573	2.00205	2.07698	2.05545	2.01631	2.05456	2.08923	1.96886	2.04885	1.99418	2.03397	2.02558	2.07697
54.2968		2.06807	2.04614	2.0874	2.08566	2.0122	1.99296	2.0715	2.00656	2.09032	2.04636	2.05581	2.01975	2.05298	1.98509	2.04503	2.02138	1.99002	1.97614	2.00537	2.01704	1.98746	1.98072	1.99398	2.07004	2.04779	2.01078	2.04395	2.08269	1.95902	2.04274	1.9848	2.02872	2.01582	2.06936
54.699		2.05995	2.04022	2.08235	2.07812	2.00418	1.98609	2.06473	1.99896	2.08379	2.03826	2.0499	2.01177	2.04656	1.97862	2.04072	2.01496	1.9828	1.97095	1.99753	2.01203	1.98152	1.97587	1.98617	2.06323	2.04042	2.00534	2.03195	2.07777	1.94783	2.03827	1.97422	2.02443	2.00417	2.06221
55.1012		2.052	2.03431	2.07717	2.07069	1.99647	1.97943	2.05801	1.99166	2.07731	2.03046	2.04404	2.00406	2.04036	1.97239	2.03651	2.00882	1.97577	1.96593	1.99008	2.00719	1.97579	1.97112	1.9787	2.05646	2.03337	1.99989	2.01892	2.07472	1.93582	2.03536	1.963	2.02158	1.99075	2.0553
55.5034		2.04423	2.02834	2.07173	2.06331	1.98915	1.97299	2.05131	1.98471	2.07083	2.02298	2.03809	1.99667	2.03438	1.9664	2.0322	2.00289	1.969	1.961	1.9831	2.00242	1.97025	1.96642	1.97164	2.04966	2.02662	1.99434	2.00673	2.07213	1.92499	2.03232	1.95268	2.0192	1.97771	2.04842
55.9056		2.0366	2.02225	2.0659	2.05596	1.98225	1.96674	2.04456	1.9781	2.06435	2.01581	2.03191	1.98965	2.02858	1.96068	2.02761	1.99711	1.96251	1.95607	1.97657	1.99769	1.96482	1.96169	1.96503	2.04281	2.02018	1.9886	1.99768	2.06787	1.91751	2.02703	1.94495	2.01543	1.96795	2.04145
56.3078		2.02912	2.01599	2.05959	2.04862	1.97576	1.96066	2.03773	1.97186	2.05784	2.0089	2.02542	1.98304	2.02288	1.95518	2.02264	1.9914	1.95635	1.95103	1.9705	1.99293	1.95944	1.95686	1.95887	2.03585	2.01398	1.98264	1.99231	2.06098	1.91356	2.01906	1.93993	2.00935	1.96228	2.03435
56.71		2.02176	2.00953	2.0527	2.04127	1.96969	1.95471	2.03073	1.96594	2.05131	2.00223	2.01853	1.97683	2.01721	1.94991	2.01721	1.98572	1.9505	1.9458	1.96483	1.98809	1.95405	1.95191	1.95313	2.02881	2.00794	1.97643	1.98894	2.05257	1.91121	2.01015	1.93595	2.00186	1.95873	2.02743
57.1122		2.01448	2.00285	2.04525	2.03389	1.96397	1.94886	2.02358	1.96031	2.04474	1.99575	2.01123	1.97099	2.01154	1.94482	2.01129	1.98004	1.94497	1.94032	1.9595	1.98313	1.94859	1.94676	1.94775	2.02173	2.00198	1.97003	1.98574	2.0442	1.90863	2.00176	1.93145	1.99423	1.95514	2.02111
57.5144		2.0073	1.99599	2.03725	2.02648	1.95856	1.94303	2.01624	1.95487	2.03812	1.98942	2.00356	1.96544	2.00578	1.93989	2.00495	1.97439	1.93967	1.93456	1.95441	1.97806	1.94308	1.94143	1.94265	2.01463	1.99603	1.9635	1.9825	2.03641	1.90576	1.99352	1.92669	1.98673	1.95131	2.01563
57.9166		2.00018	1.989	2.02884	2.01907	1.95337	1.93717	2.00876	1.94954	2.03144	1.98324	1.99558	1.96011	1.99991	1.93507	1.99826	1.96876	1.93456	1.92854	1.94949	1.97287	1.93749	1.93589	1.93774	2.00757	1.99003	1.95695	1.97994	2.02888	1.90333	1.98421	1.92295	1.97908	1.94825	2.01065
58.3188		1.9931	1.98196	2.02017	2.01169	1.94837	1.93126	2.00123	1.94423	2.02469	1.97724	1.98743	1.95491	1.99387	1.93033	1.99137	1.9632	1.92959	1.92232	1.94465	1.96758	1.93188	1.93018	1.93298	2.00061	1.98399	1.95046	1.97805	2.02151	1.90137	1.97389	1.92067	1.9715	1.94604	2.00556
58.721		1.98607	1.97499	2.01143	2.00436	1.9435	1.92526	1.99371	1.93886	2.01791	1.97145	1.97921	1.94975	1.98769	1.92559	1.9844	1.95772	1.9247	1.916	1.93986	1.96226	1.92628	1.92439	1.9283	1.9938	1.97789	1.94415	1.9758	2.01459	1.89907	1.96414	1.91879	1.96455	1.94355	1.99982
59.1232		1.97905	1.96817	2.00287	1.99716	1.93874	1.91918	1.98633	1.9334	2.01112	1.96589	1.97108	1.94457	1.98136	1.92083	1.97748	1.95229	1.91989	1.90969	1.93509	1.95695	1.92076	1.9186	1.92369	1.98718	1.97179	1.9381	1.97214	2.00815	1.8959	1.9563	1.91595	1.95829	1.93982	1.99326
59.5254		1.97206	1.96158	1.99468	1.99007	1.93409	1.91309	1.9792	1.92781	2.00441	1.96062	1.96309	1.93935	1.97494	1.91602	1.97072	1.94689	1.91519	1.90352	1.93032	1.95171	1.91539	1.91292	1.91916	1.98078	1.96576	1.93233	1.96692	2.00184	1.89205	1.95026	1.91168	1.9523	1.93505	1.98607
59.9276		1.96509	1.95528	1.987	1.98315	1.92957	1.90703	1.9724	1.92209	1.99787	1.95562	1.95537	1.93408	1.96853	1.91114	1.96421	1.94149	1.91061	1.89759	1.92556	1.94657	1.91019	1.90744	1.91471	1.97459	1.95981	1.92685	1.96075	1.99529	1.88788	1.94501	1.90651	1.94638	1.93009	1.97894
60.3298		1.95815	1.94929	1.97993	1.97638	1.92515	1.9011	1.96601	1.91631	1.99156	1.95087	1.94796	1.92878	1.9622	1.90619	1.95801	1.93606	1.90617	1.89197	1.92081	1.94157	1.90522	1.90225	1.91035	1.96865	1.95402	1.92165	1.95444	1.98853	1.88343	1.93966	1.9013	1.94088	1.92553	1.97268
60.732		1.95132	1.9436	1.97351	1.96975	1.92084	1.89541	1.96005	1.91051	1.98555	1.94632	1.94085	1.92345	1.95607	1.90119	1.95216	1.93057	1.90188	1.88674	1.91609	1.9367	1.90046	1.89737	1.90608	1.96293	1.9484	1.91668	1.94858	1.98196	1.87853	1.93413	1.89644	1.93628	1.92124	1.96762
61.1342		1.94464	1.93821	1.9677	1.96325	1.91663	1.89001	1.95451	1.90476	1.97986	1.94187	1.93408	1.91814	1.95022	1.89616	1.9467	1.92504	1.89772	1.8819	1.91142	1.93193	1.89593	1.8928	1.90188	1.95743	1.94293	1.91188	1.94317	1.97608	1.87302	1.92874	1.8917	1.93273	1.91667	1.96319
61.5364		1.93819	1.93305	1.96239	1.95689	1.91245	1.88495	1.94933	1.89917	1.97441	1.93742	1.9276	1.91285	1.94472	1.89111	1.94157	1.91951	1.89364	1.87746	1.90676	1.92722	1.89158	1.88846	1.89773	1.95213	1.93763	1.90719	1.93772	1.97103	1.86692	1.92373	1.88674	1.92995	1.91142	1.95849
61.9386		1.93205	1.92811	1.95747	1.95068	1.90829	1.88027	1.94446	1.8938	1.96915	1.93291	1.92139	1.90764	1.93958	1.88606	1.9368	1.91408	1.88955	1.87335	1.90213	1.92253	1.88738	1.88429	1.89359	1.94703	1.93246	1.90255	1.93191	1.96627	1.86056	1.91902	1.88162	1.92742	1.90579	1.95305
62.3408		1.9263	1.92335	1.9528	1.94464	1.90411	1.87594	1.93981	1.88873	1.96397	1.92827	1.91544	1.90254	1.93482	1.88104	1.9323	1.9088	1.88539	1.86954	1.8975	1.9178	1.88327	1.8802	1.88943	1.94212	1.92744	1.89793	1.92598	1.96098	1.85463	1.91425	1.87661	1.92454	1.90067	1.94717
62.743		1.92095	1.91876	1.94826	1.93884	1.8999	1.87188	1.93527	1.88401	1.95879	1.92353	1.9097	1.89762	1.93037	1.87608	1.92803	1.90378	1.88112	1.86591	1.89288	1.91302	1.87924	1.87613	1.88524	1.93744	1.92256	1.89331	1.9204	1.95473	1.84983	1.90906	1.87156	1.92092	1.89672	1.94137
63.1452		1.91602	1.91432	1.94378	1.93331	1.89567	1.86808	1.93081	1.87968	1.95353	1.91876	1.90418	1.89289	1.92618	1.87121	1.92393	1.89911	1.87674	1.86239	1.88829	1.90823	1.87528	1.87203	1.88098	1.93296	1.91788	1.88867	1.91544	1.94807	1.84625	1.90337	1.86588	1.91664	1.89355	1.93597
63.5474		1.91144	1.91005	1.9393	1.92809	1.89144	1.86442	1.92631	1.87574	1.94822	1.91406	1.89888	1.88846	1.92217	1.86648	1.91993	1.89482	1.87231	1.85889	1.88377	1.90344	1.87139	1.86796	1.8767	1.92871	1.9134	1.88402	1.91096	1.94185	1.84331	1.89748	1.85933	1.91226	1.89014	1.93106
63.9496		1.90714	1.90593	1.93483	1.92321	1.88724	1.86087	1.9218	1.87213	1.94289	1.90953	1.89382	1.88437	1.91827	1.86197	1.91593	1.8909	1.86793	1.85534	1.87934	1.89875	1.86759	1.86394	1.87235	1.92466	1.90913	1.87938	1.90705	1.93649	1.8404	1.8919	1.85272	1.90819	1.88592	1.9267
64.3518		1.90296	1.90192	1.93039	1.91864	1.8831	1.85735	1.91722	1.86878	1.93763	1.90527	1.88901	1.88064	1.91443	1.85773	1.91189	1.88733	1.8637	1.85169	1.87507	1.89427	1.86394	1.86006	1.86796	1.92083	1.9051	1.8748	1.90404	1.93179	1.8374	1.88683	1.84732	1.90441	1.88142	1.92295
64.754		1.89881	1.89801	1.92602	1.91438	1.87907	1.85384	1.91259	1.86562	1.93257	1.90133	1.88451	1.87729	1.91062	1.85381	1.90772	1.88404	1.85971	1.84792	1.87103	1.8901	1.86043	1.85641	1.86354	1.91718	1.90125	1.87032	1.90197	1.92743	1.83464	1.88205	1.84372	1.90047	1.87766	1.9197
65.1562		1.89456	1.89417	1.92174	1.91035	1.87515	1.85033	1.90794	1.86253	1.92779	1.89766	1.88032	1.87428	1.9068	1.85021	1.90337	1.88094	1.85602	1.84404	1.86722	1.88634	1.8571	1.85301	1.85909	1.91365	1.89757	1.86601	1.90039	1.92323	1.83243	1.87712	1.8414	1.8961	1.87521	1.91666
65.5584		1.89015	1.89037	1.91754	1.90651	1.87136	1.84678	1.90333	1.85948	1.92341	1.8942	1.8765	1.87153	1.90301	1.84691	1.89879	1.87798	1.85261	1.8401	1.86367	1.88304	1.85393	1.84992	1.85464	1.91025	1.89398	1.86188	1.89851	1.91918	1.83044	1.87182	1.83937	1.89161	1.87375	1.91355
65.9606		1.88561	1.88662	1.91344	1.90283	1.86771	1.84325	1.89886	1.85644	1.91946	1.89081	1.87307	1.86894	1.89925	1.84382	1.89396	1.87508	1.84938	1.83617	1.86037	1.88024	1.85091	1.84709	1.85021	1.90694	1.89043	1.85799	1.89589	1.91524	1.82796	1.8664	1.83712	1.88764	1.87229	1.9103
66.3628		1.88098	1.88298	1.90945	1.89927	1.86419	1.83975	1.89463	1.85342	1.91596	1.88738	1.87006	1.86637	1.89558	1.84087	1.8889	1.87218	1.84627	1.83232	1.85725	1.87793	1.84802	1.84446	1.84588	1.90374	1.88688	1.85437	1.89252	1.91142	1.82445	1.86133	1.83476	1.88465	1.8699	1.90706
66.765		1.87636	1.87949	1.90555	1.8958	1.86081	1.83635	1.89074	1.85047	1.91289	1.88382	1.86747	1.86372	1.89205	1.83798	1.88362	1.86925	1.84313	1.82868	1.85429	1.87604	1.84527	1.84199	1.8417	1.90064	1.88329	1.85105	1.88867	1.90785	1.82006	1.85691	1.83253	1.88253	1.86606	1.90391
67.1672		1.87191	1.87623	1.90177	1.89246	1.85756	1.83311	1.88725	1.84764	1.91018	1.88013	1.86527	1.86085	1.88871	1.83513	1.87821	1.86623	1.8399	1.82532	1.85139	1.87449	1.84267	1.83957	1.83772	1.89769	1.87965	1.84808	1.8846	1.9047	1.81564	1.85334	1.83022	1.88093	1.86095	1.90086
67.5694		1.86775	1.87328	1.89815	1.88925	1.85442	1.83007	1.88415	1.84497	1.90775	1.87632	1.86341	1.85771	1.88564	1.83231	1.87276	1.8631	1.83653	1.82232	1.8485	1.87317	1.84026	1.83714	1.83401	1.8949	1.87593	1.84551	1.88043	1.902	1.81204	1.85076	1.8274	1.87953	1.85532	1.89784
67.9716		1.86392	1.87071	1.89473	1.88618	1.85139	1.8273	1.88138	1.84245	1.90549	1.8725	1.8618	1.85427	1.88287	1.82957	1.86738	1.85984	1.83306	1.81972	1.84555	1.87194	1.83807	1.83464	1.83059	1.89227	1.87212	1.84334	1.87621	1.89952	1.80945	1.84905	1.82385	1.87814	1.84991	1.89486
68.3738		1.86048	1.86852	1.89155	1.88324	1.84841	1.82479	1.87876	1.84003	1.90329	1.86872	1.86026	1.85056	1.88041	1.82704	1.86219	1.85638	1.82954	1.81751	1.84254	1.87068	1.83616	1.83203	1.82748	1.88977	1.86821	1.84164	1.87194	1.89701	1.80762	1.84774	1.81978	1.87651	1.8449	1.89216
68.776		1.85741	1.86668	1.88867	1.88048	1.84545	1.82253	1.87614	1.83766	1.90107	1.86507	1.85862	1.84669	1.8783	1.82478	1.8573	1.85273	1.82608	1.81567	1.83945	1.86928	1.83451	1.82928	1.82464	1.88733	1.86419	1.84037	1.8676	1.89444	1.80629	1.84607	1.81561	1.87425	1.84005	1.88993
69.1782		1.8546	1.86512	1.88611	1.87786	1.8425	1.82043	1.87335	1.83526	1.89875	1.86152	1.85667	1.84279	1.87651	1.82286	1.85282	1.8489	1.82275	1.81408	1.83632	1.86765	1.83307	1.82638	1.82204	1.88487	1.86009	1.83948	1.86345	1.89209	1.80544	1.8434	1.81152	1.87087	1.83505	1.88806
69.5804		1.85195	1.86371	1.88386	1.8754	1.83954	1.81841	1.87028	1.83275	1.89631	1.85798	1.85428	1.83903	1.87501	1.82128	1.84883	1.84494	1.81963	1.81264	1.8332	1.86574	1.83177	1.82335	1.81962	1.88231	1.85593	1.83886	1.85996	1.89038	1.80493	1.83945	1.80767	1.86637	1.83018	1.88599
69.9826		1.84932	1.86231	1.88194	1.87312	1.83658	1.81636	1.8669	1.83009	1.89375	1.85434	1.85138	1.83559	1.87374	1.81997	1.84537	1.84097	1.81675	1.81124	1.83015	1.86354	1.83051	1.82025	1.8173	1.87957	1.8518	1.83837	1.85761	1.88947	1.80426	1.83458	1.80455	1.86159	1.82626	1.8833
70.3848		1.84658	1.86079	1.88031	1.87098	1.83369	1.81416	1.86333	1.82728	1.89114	1.85045	1.84796	1.83259	1.87262	1.8188	1.84248	1.83709	1.81409	1.80976	1.82721	1.86109	1.82915	1.81713	1.81502	1.87664	1.8478	1.8378	1.85612	1.88918	1.80268	1.82978	1.80281	1.85792	1.82404	1.88029
70.787		1.84362	1.85903	1.87894	1.86898	1.8309	1.81174	1.85971	1.82432	1.88849	1.84619	1.84415	1.83011	1.87154	1.81766	1.84013	1.83346	1.81163	1.80812	1.82443	1.85846	1.82762	1.81412	1.81271	1.8735	1.84404	1.83696	1.85445	1.88897	1.79943	1.82626	1.80249	1.85624	1.82335	1.87772
71.1892		1.84035	1.85696	1.87777	1.86706	1.82828	1.80907	1.85625	1.82125	1.88588	1.84152	1.84012	1.8281	1.87037	1.81639	1.8383	1.83018	1.80934	1.80631	1.82181	1.85576	1.82582	1.81132	1.81031	1.87018	1.84058	1.83569	1.85148	1.88818	1.79406	1.82466	1.80268	1.85611	1.82281	1.87609
71.5914		1.8367	1.85451	1.8767	1.86514	1.82587	1.80616	1.85314	1.81811	1.88333	1.83653	1.83607	1.82646	1.86896	1.81493	1.83694	1.82735	1.80721	1.80434	1.81935	1.85309	1.82376	1.80887	1.80781	1.86673	1.83751	1.83391	1.8471	1.88618	1.78681	1.82455	1.80218	1.85635	1.82044	1.87507
71.9936		1.83271	1.85167	1.87567	1.86316	1.8237	1.80306	1.8505	1.81499	1.88081	1.83139	1.83217	1.82497	1.86717	1.81323	1.83597	1.82499	1.80526	1.80225	1.81702	1.85056	1.82143	1.80685	1.80521	1.86319	1.83481	1.83158	1.84233	1.88287	1.77898	1.82482	1.80065	1.85623	1.81502	1.87406
72.3958		1.82841	1.84845	1.87457	1.86108	1.82175	1.79987	1.84838	1.81192	1.87828	1.82634	1.82853	1.82342	1.86491	1.81131	1.83534	1.82309	1.80349	1.80009	1.8148	1.84825	1.8189	1.80533	1.80254	1.85964	1.83246	1.82878	1.8384	1.87901	1.77259	1.8245	1.79843	1.85591	1.80704	1.87269
72.798		1.82388	1.8449	1.87331	1.85888	1.82002	1.7967	1.84674	1.80904	1.87567	1.82162	1.82522	1.82158	1.86211	1.80925	1.83496	1.82157	1.80193	1.79789	1.8127	1.84619	1.81623	1.80431	1.79987	1.85613	1.83041	1.82567	1.83568	1.87579	1.76918	1.82322	1.79551	1.85566	1.79855	1.87101
73.2002		1.81924	1.84111	1.87186	1.85655	1.81849	1.79368	1.84548	1.80645	1.8729	1.81748	1.82218	1.81926	1.85879	1.80705	1.83472	1.82032	1.80058	1.79564	1.81069	1.84438	1.81353	1.8037	1.79725	1.85276	1.82857	1.82243	1.83373	1.8741	1.7687	1.8211	1.79131	1.85513	1.79213	1.8693
73.6024		1.81464	1.83721	1.87019	1.85418	1.81713	1.79089	1.8445	1.80426	1.86985	1.81407	1.81933	1.8164	1.85504	1.80477	1.83457	1.81925	1.79945	1.79331	1.80881	1.84278	1.81092	1.80342	1.79474	1.84964	1.82688	1.8193	1.83213	1.87381	1.7698	1.81837	1.78585	1.85368	1.78965	1.86777
74.0046		1.81016	1.83336	1.86834	1.85188	1.81595	1.78839	1.84366	1.80258	1.8665	1.81145	1.8166	1.81304	1.85099	1.80234	1.83433	1.81825	1.79842	1.79085	1.80705	1.84134	1.80851	1.80329	1.79237	1.84687	1.82532	1.81643	1.83101	1.87404	1.77123	1.81519	1.78067	1.85103	1.7913	1.86651
74.4068		1.80587	1.82978	1.86639	1.84973	1.81493	1.78617	1.8429	1.80143	1.8628	1.80959	1.81393	1.80933	1.84681	1.79972	1.83393	1.81722	1.79742	1.78823	1.80541	1.83997	1.80647	1.80319	1.7901	1.84453	1.82385	1.81396	1.83047	1.87377	1.77244	1.81176	1.77769	1.84756	1.79518	1.86552
74.809		1.80182	1.82669	1.86444	1.8478	1.81407	1.78415	1.84216	1.80075	1.85882	1.80838	1.81128	1.80549	1.84267	1.79687	1.83325	1.81615	1.79634	1.78547	1.80387	1.8386	1.80489	1.80296	1.78786	1.84269	1.82248	1.81198	1.82996	1.87258	1.77312	1.80833	1.7772	1.84391	1.79808	1.86463
75.2112		1.798	1.8243	1.86255	1.84615	1.81333	1.78227	1.84144	1.8004	1.85467	1.8077	1.80865	1.80181	1.83875	1.79379	1.83222	1.81506	1.79504	1.78264	1.80238	1.83719	1.80384	1.80251	1.78558	1.84132	1.82122	1.81044	1.82862	1.87072	1.77278	1.80525	1.77728	1.84039	1.79755	1.86368
75.6134		1.79438	1.82281	1.86079	1.84472	1.81266	1.78038	1.84072	1.80019	1.85053	1.80738	1.80608	1.79855	1.83518	1.79059	1.8308	1.81399	1.79348	1.77984	1.80087	1.83573	1.80338	1.80178	1.78314	1.84031	1.82004	1.80928	1.82639	1.86868	1.77135	1.80287	1.77559	1.83678	1.79394	1.86249
76.0156		1.79095	1.82232	1.85917	1.84347	1.81199	1.77839	1.84	1.7999	1.84666	1.8073	1.80362	1.79594	1.83207	1.78745	1.82905	1.813	1.7916	1.77719	1.79932	1.83426	1.80338	1.80073	1.78047	1.83947	1.81892	1.80839	1.82421	1.8665	1.76976	1.80158	1.7715	1.83301	1.79005	1.86066
76.4178		1.78775	1.82287	1.85766	1.8423	1.81121	1.77624	1.83928	1.79931	1.84335	1.80736	1.80132	1.79409	1.82946	1.78467	1.82708	1.81219	1.78941	1.77477	1.79771	1.83291	1.80372	1.79932	1.77757	1.83863	1.81777	1.80761	1.82312	1.86391	1.7693	1.80192	1.76655	1.82974	1.7887	1.8578
76.82		1.78485	1.8244	1.85621	1.84115	1.8102	1.77393	1.8385	1.79829	1.84087	1.80754	1.79922	1.79306	1.82742	1.78256	1.82509	1.81159	1.78697	1.77262	1.79607	1.83177	1.80416	1.79759	1.77449	1.83761	1.8165	1.80682	1.82325	1.86073	1.77003	1.80412	1.76326	1.82779	1.79051	1.85401
77.2222		1.78233	1.82672	1.8548	1.83999	1.80885	1.77154	1.83763	1.79677	1.83943	1.80787	1.79738	1.79275	1.82597	1.78131	1.82328	1.81121	1.78437	1.77072	1.79439	1.83099	1.80447	1.79555	1.77136	1.83637	1.81498	1.80588	1.82412	1.85729	1.77027	1.80757	1.76323	1.82702	1.79389	1.85015
77.6244		1.78031	1.82956	1.85338	1.83889	1.80708	1.76923	1.83663	1.79481	1.83918	1.8084	1.7958	1.793	1.82509	1.781	1.82189	1.81099	1.78175	1.76899	1.79276	1.83066	1.8044	1.79332	1.76836	1.83492	1.81311	1.8047	1.8254	1.85421	1.76821	1.81062	1.76629	1.82642	1.79669	1.84728
78.0266		1.77881	1.83261	1.852	1.83794	1.80485	1.76717	1.83554	1.79246	1.84008	1.80921	1.79454	1.79358	1.82476	1.78145	1.82115	1.81085	1.77926	1.7674	1.7912	1.83077	1.80379	1.79104	1.76574	1.83341	1.81078	1.80323	1.82697	1.85195	1.76365	1.81163	1.77065	1.82561	1.7974	1.84582
78.4288		1.77783	1.83549	1.8507	1.83729	1.8022	1.7655	1.83445	1.78982	1.84202	1.81037	1.79358	1.79427	1.82493	1.78231	1.82113	1.81063	1.7771	1.76593	1.7898	1.83124	1.80256	1.78893	1.76367	1.832	1.80797	1.80142	1.8285	1.85081	1.75827	1.81029	1.77394	1.82563	1.79539	1.84549
78.831		1.77732	1.83783	1.84957	1.83704	1.79919	1.76437	1.83351	1.78696	1.84472	1.81184	1.79293	1.79481	1.82553	1.78306	1.82186	1.81021	1.77545	1.76464	1.78861	1.83189	1.8007	1.7872	1.7623	1.83084	1.80476	1.79929	1.82945	1.85095	1.75402	1.80802	1.77453	1.82769	1.79091	1.84579
79.2332		1.77718	1.83935	1.8487	1.8372	1.79599	1.76383	1.83294	1.78391	1.84781	1.81355	1.79253	1.79501	1.82643	1.78316	1.82319	1.80949	1.77444	1.76369	1.78772	1.83252	1.79831	1.78605	1.76174	1.82997	1.80128	1.79691	1.82981	1.85255	1.75155	1.80641	1.77243	1.83133	1.78547	1.84635
79.6354		1.77732	1.83987	1.84817	1.83769	1.79279	1.76387	1.83294	1.78069	1.85091	1.81529	1.79235	1.79473	1.82748	1.78213	1.82483	1.80844	1.7742	1.76327	1.78722	1.8329	1.79556	1.7856	1.76194	1.8293	1.79786	1.79437	1.83014	1.85565	1.75047	1.80594	1.76899	1.83466	1.78185	1.8471
80.0376		1.77768	1.8394	1.84807	1.83831	1.78978	1.76441	1.83361	1.77735	1.85363	1.81679	1.79234	1.79392	1.8285	1.77981	1.82638	1.80713	1.77473	1.76349	1.78717	1.83292	1.79262	1.78582	1.76278	1.82862	1.7948	1.7918	1.8308	1.85999	1.75059	1.80612	1.76601	1.83623	1.78286	1.84842
80.4398		1.77827	1.8381	1.84843	1.8388	1.78716	1.7653	1.83489	1.77394	1.85566	1.81778	1.79241	1.7926	1.82927	1.77632	1.82738	1.8057	1.77594	1.76438	1.78756	1.83256	1.78975	1.7866	1.76404	1.82769	1.79248	1.78943	1.83098	1.86478	1.75221	1.80659	1.76463	1.83616	1.78889	1.85077
80.842		1.7791	1.8363	1.84923	1.83885	1.78509	1.76636	1.83653	1.77059	1.85685	1.81802	1.79252	1.79092	1.82959	1.77207	1.82743	1.8044	1.77766	1.76582	1.78838	1.8319	1.78714	1.78769	1.76546	1.82623	1.79118	1.78743	1.82937	1.86874	1.75514	1.80766	1.76465	1.83551	1.79698	1.85407
81.2442		1.78017	1.83439	1.85046	1.83828	1.78361	1.76743	1.8381	1.76746	1.85717	1.81738	1.79261	1.78911	1.82925	1.76769	1.82624	1.80347	1.7797	1.76759	1.78945	1.83111	1.785	1.78881	1.76674	1.82413	1.79106	1.78604	1.82576	1.87071	1.75835	1.80942	1.76499	1.83548	1.80294	1.85725
81.6464		1.78139	1.83279	1.85198	1.83696	1.78276	1.76834	1.83911	1.76473	1.85671	1.81595	1.79262	1.78747	1.82809	1.76386	1.82378	1.80312	1.78186	1.76935	1.79059	1.83035	1.78348	1.78975	1.76768	1.82147	1.79209	1.78542	1.82174	1.87034	1.76105	1.81087	1.76461	1.83685	1.80463	1.8589
82.0485		1.78262	1.83178	1.85367	1.83499	1.78244	1.76902	1.83907	1.76256	1.85567	1.81397	1.79249	1.78632	1.82604	1.76117	1.82029	1.80354	1.78395	1.77081	1.79159	1.82972	1.7827	1.79036	1.76814	1.81848	1.7941	1.78568	1.81947	1.86815	1.76384	1.80983	1.76346	1.83984	1.80327	1.85852
82.4507		1.7836	1.8315	1.85533	1.83259	1.78251	1.76943	1.83774	1.76104	1.85429	1.81176	1.79213	1.78599	1.82308	1.76	1.81626	1.80472	1.78587	1.77178	1.79231	1.82926	1.78268	1.79064	1.76814	1.8156	1.7967	1.7868	1.8198	1.86441	1.76758	1.80424	1.76224	1.84362	1.80177	1.85701
82.8529		1.7841	1.8319	1.85673	1.83006	1.78276	1.76963	1.83515	1.76015	1.8528	1.80969	1.79148	1.78667	1.81932	1.76046	1.81243	1.80658	1.78751	1.77226	1.79275	1.82888	1.78335	1.7907	1.76781	1.81338	1.79948	1.78865	1.8213	1.85857	1.77159	1.7939	1.76185	1.84673	1.80197	1.8561
83.2551		1.78391	1.83274	1.85766	1.82767	1.78301	1.76975	1.83164	1.75984	1.85141	1.80799	1.79049	1.78845	1.81495	1.76239	1.80964	1.80882	1.78882	1.7724	1.79305	1.82852	1.78456	1.79069	1.76742	1.81233	1.80205	1.79101	1.82187	1.85029	1.77373	1.78136	1.76296	1.84855	1.80298	1.85674
83.6573		1.78299	1.83369	1.85794	1.82567	1.78309	1.76995	1.82777	1.75994	1.85028	1.8067	1.78921	1.79117	1.81021	1.76538	1.80859	1.8111	1.78966	1.77248	1.79348	1.82807	1.78612	1.79082	1.76718	1.81287	1.80417	1.79357	1.82087	1.84149	1.77288	1.77102	1.76605	1.84986	1.80242	1.85797
84.0595		1.78147	1.83443	1.85744	1.82414	1.78288	1.77036	1.82416	1.76026	1.84958	1.8057	1.78773	1.79456	1.80539	1.76897	1.80984	1.81303	1.78988	1.77281	1.79436	1.82753	1.78778	1.79122	1.76736	1.81522	1.80583	1.79597	1.81991	1.836	1.77049	1.76693	1.77126	1.8518	1.7988	1.85741
84.4617		1.77965	1.83474	1.85615	1.8231	1.78238	1.77107	1.82134	1.76063	1.84947	1.80469	1.78626	1.79816	1.80077	1.77262	1.81361	1.81421	1.78934	1.77367	1.79588	1.82698	1.78932	1.79199	1.76808	1.8193	1.80723	1.79793	1.82137	1.83659	1.76914	1.77064	1.77782	1.85442	1.79302	1.85316
84.8639		1.77789	1.83456	1.85417	1.82242	1.78165	1.77208	1.81962	1.7609	1.85007	1.8033	1.78501	1.80147	1.79658	1.77594	1.81972	1.81434	1.78795	1.77515	1.79807	1.82649	1.79058	1.79319	1.76934	1.82477	1.8087	1.79921	1.82639	1.84279	1.77023	1.78028	1.7835	1.8566	1.78792	1.84579
85.2661		1.77653	1.83397	1.85175	1.82204	1.7808	1.77329	1.81901	1.76098	1.85153	1.80127	1.78417	1.80401	1.79302	1.77861	1.82768	1.81324	1.78573	1.77718	1.80067	1.82617	1.79143	1.79482	1.77104	1.83102	1.81066	1.79972	1.83382	1.85169	1.77347	1.79137	1.78554	1.85717	1.78642	1.83842
85.6683		1.77577	1.83318	1.84926	1.82192	1.77995	1.7745	1.81933	1.76091	1.85387	1.79851	1.78384	1.80541	1.7902	1.7805	1.83678	1.81087	1.78287	1.77953	1.80315	1.82606	1.79182	1.79692	1.77299	1.83726	1.81338	1.79947	1.84085	1.86065	1.77806	1.79969	1.78267	1.85602	1.78973	1.83442
86.0705		1.77559	1.83237	1.84716	1.82204	1.77916	1.77555	1.82026	1.76074	1.85698	1.79517	1.78401	1.80549	1.78819	1.78162	1.84618	1.8073	1.77972	1.78186	1.80483	1.82608	1.79169	1.79944	1.775	1.84264	1.81695	1.79859	1.84486	1.86835	1.78312	1.80367	1.77629	1.85468	1.79663	1.8348
86.4727		1.77581	1.83168	1.84591	1.82252	1.77842	1.77634	1.82145	1.76058	1.86052	1.79163	1.78452	1.80426	1.78698	1.78209	1.85504	1.80276	1.77664	1.78383	1.80502	1.82615	1.79104	1.80227	1.77693	1.84639	1.82113	1.79723	1.84521	1.87354	1.78676	1.80492	1.76908	1.85596	1.80389	1.83731
86.8749		1.77611	1.83113	1.84592	1.8234	1.77761	1.77683	1.82268	1.76059	1.86398	1.78835	1.78508	1.80193	1.78662	1.78207	1.86275	1.79758	1.77403	1.78515	1.80319	1.8262	1.78983	1.80523	1.77879	1.84805	1.82541	1.79557	1.84292	1.87479	1.78595	1.80687	1.76276	1.86236	1.80762	1.83825
87.2771		1.77617	1.83064	1.84735	1.82471	1.77656	1.77714	1.82392	1.76088	1.86679	1.78579	1.78543	1.79887	1.78715	1.78177	1.8689	1.79217	1.77213	1.7857	1.79917	1.82627	1.78804	1.80797	1.78066	1.84749	1.82915	1.79373	1.83884	1.87224	1.77867	1.81262	1.7575	1.8742	1.80481	1.83536
87.6793		1.77582	1.83012	1.85017	1.82639	1.7751	1.77744	1.82526	1.76159	1.86839	1.78428	1.78539	1.79554	1.78867	1.78135	1.87335	1.78707	1.77104	1.78557	1.79314	1.82649	1.78573	1.81009	1.78275	1.84498	1.8317	1.79183	1.83247	1.86867	1.76688	1.82301	1.75347	1.88852	1.79453	1.82992
88.0815		1.77511	1.82954	1.85406	1.82819	1.7732	1.77784	1.82688	1.76275	1.86855	1.78386	1.78498	1.79242	1.79127	1.781	1.8762	1.78285	1.7707	1.78504	1.78574	1.82711	1.78309	1.81118	1.78529	1.84113	1.83267	1.7899	1.82304	1.86763	1.75687	1.83495	1.75174	1.89987	1.77913	1.82636
88.4837		1.7743	1.82902	1.85846	1.82979	1.77091	1.77835	1.82903	1.76437	1.86734	1.78435	1.78446	1.78993	1.79507	1.78086	1.87773	1.78013	1.77093	1.78455	1.77787	1.82838	1.7804	1.81097	1.78846	1.83677	1.83204	1.78803	1.81148	1.87071	1.75555	1.84229	1.7531	1.9034	1.76469	1.82906
88.8859		1.77383	1.82881	1.86273	1.83079	1.76846	1.77875	1.83184	1.76637	1.86524	1.78533	1.78431	1.78833	1.8001	1.78109	1.87835	1.77948	1.77157	1.78463	1.7705	1.83041	1.77809	1.80942	1.79225	1.83271	1.83021	1.78635	1.80077	1.87694	1.76458	1.84077	1.75606	1.89864	1.75815	1.83834
89.2881		1.77417	1.82931	1.86618	1.83084	1.76617	1.77865	1.83536	1.76857	1.86292	1.78626	1.78512	1.78764	1.80624	1.78178	1.87843	1.78137	1.7724	1.78574	1.76459	1.8331	1.77661	1.80679	1.7965	1.82965	1.82793	1.78497	1.79366	1.88487	1.77835	1.83265	1.7579	1.88975	1.76172	1.85002
89.6903		1.77565	1.83081	1.86835	1.82968	1.76439	1.77755	1.83951	1.77074	1.86107	1.78669	1.78738	1.78765	1.81324	1.78307	1.87835	1.78604	1.7733	1.78813	1.7608	1.83607	1.77627	1.80358	1.80081	1.828	1.82614	1.78407	1.79109	1.89342	1.78963	1.82347	1.75823	1.88186	1.7714	1.85964
90.0925		1.77839	1.83335	1.86896	1.82728	1.76338	1.77513	1.84404	1.77262	1.86019	1.78637	1.79141	1.78786	1.82066	1.78499	1.87827	1.79343	1.77412	1.79183	1.75955	1.83881	1.77717	1.80044	1.80461	1.82783	1.82564	1.7837	1.7926	1.9008	1.79515	1.81665	1.75942	1.8789	1.78063	1.865
90.4947		1.78222	1.83657	1.86808	1.82389	1.76325	1.77135	1.84859	1.77394	1.8604	1.78538	1.79713	1.78764	1.828	1.78749	1.87818	1.80315	1.77467	1.79648	1.76088	1.84069	1.77911	1.798	1.80729	1.8289	1.827	1.78389	1.79672	1.90419	1.79571	1.81243	1.76367	1.88301	1.78369	1.86553
90.8969		1.78675	1.83966	1.86598	1.82003	1.76394	1.7667	1.85276	1.77455	1.86142	1.78413	1.80408	1.78635	1.83476	1.79035	1.87782	1.81439	1.7748	1.80154	1.76454	1.84123	1.78162	1.79674	1.80834	1.83077	1.83031	1.78448	1.80112	1.90215	1.79303	1.81003	1.77015	1.89413	1.77789	1.86192
91.2991		1.79154	1.84137	1.86313	1.81638	1.76529	1.76207	1.85618	1.77437	1.86268	1.78328	1.8114	1.78353	1.84052	1.79318	1.87671	1.82611	1.77439	1.80631	1.76999	1.84017	1.78412	1.7969	1.80747	1.83288	1.8353	1.78519	1.80381	1.89637	1.78759	1.80887	1.77479	1.90994	1.76445	1.85632
91.7013		1.7962	1.84042	1.8601	1.81369	1.767	1.75866	1.8585	1.77346	1.86359	1.78348	1.81804	1.77908	1.84501	1.79542	1.87428	1.83711	1.77345	1.81021	1.77657	1.83753	1.78607	1.79844	1.80468	1.83479	1.84128	1.78571	1.80445	1.89022	1.77925	1.80804	1.77297	1.9274	1.74745	1.8515
92.1035		1.80059	1.83581	1.85743	1.81258	1.76877	1.75761	1.85956	1.77193	1.8637	1.78527	1.82297	1.77324	1.84809	1.79646	1.86996	1.84628	1.77219	1.8129	1.78358	1.83362	1.78725	1.80113	1.80027	1.83624	1.84754	1.78575	1.80422	1.8855	1.76949	1.80654	1.76337	1.94343	1.73234	1.84923
92.5057		1.80489	1.82723	1.85556	1.81336	1.77027	1.75967	1.85935	1.76988	1.86291	1.78881	1.82537	1.76669	1.84969	1.79574	1.86343	1.85282	1.77109	1.8144	1.79042	1.82891	1.78776	1.80462	1.79475	1.83725	1.8534	1.78503	1.80468	1.88113	1.76222	1.80511	1.74951	1.95362	1.72467	1.84948
92.9079		1.80949	1.81529	1.85486	1.81583	1.77122	1.76499	1.85807	1.76732	1.86143	1.79382	1.82499	1.76027	1.84975	1.79292	1.85471	1.85646	1.77072	1.81501	1.79666	1.82396	1.78811	1.80857	1.78868	1.8381	1.85854	1.78354	1.80693	1.87502	1.76153	1.80688	1.73789	1.95184	1.72782	1.85119
93.3101		1.81493	1.80148	1.85556	1.81933	1.77129	1.77304	1.85602	1.76408	1.85984	1.79958	1.82216	1.75494	1.84826	1.78798	1.84428	1.85737	1.77169	1.81523	1.80213	1.81932	1.78893	1.81273	1.78249	1.83924	1.863	1.7813	1.81146	1.86678	1.76766	1.81468	1.7337	1.93541	1.74016	1.85255
93.7123		1.82159	1.7878	1.85766	1.82276	1.77021	1.78267	1.85364	1.76	1.85868	1.80504	1.81787	1.75138	1.84525	1.78124	1.83294	1.85617	1.77448	1.81547	1.8069	1.81554	1.79077	1.81695	1.77645	1.84114	1.86719	1.77852	1.81783	1.85812	1.77708	1.8273	1.73781	1.91032	1.7561	1.85096
94.1145		1.82968	1.77634	1.86097	1.82491	1.7678	1.79246	1.85127	1.75488	1.85839	1.80905	1.81345	1.75003	1.84094	1.77333	1.82176	1.85371	1.77919	1.81595	1.81134	1.81309	1.79389	1.82114	1.77068	1.84414	1.87172	1.77541	1.82449	1.85015	1.78713	1.84087	1.74798	1.8871	1.77148	1.84456
94.5167		1.8391	1.76886	1.865	1.8248	1.76407	1.80113	1.84929	1.74887	1.85901	1.81052	1.81039	1.75094	1.83581	1.76506	1.81188	1.85088	1.7856	1.81662	1.81597	1.81255	1.79813	1.82523	1.76522	1.84833	1.8772	1.77231	1.82915	1.84234	1.79846	1.85309	1.76123	1.87288	1.7855	1.83459
94.9189		1.84946	1.76636	1.86895	1.822	1.75932	1.80785	1.84793	1.74243	1.86028	1.80876	1.80992	1.75379	1.83067	1.75729	1.80436	1.84846	1.79308	1.81716	1.82148	1.81438	1.80304	1.82913	1.76023	1.85346	1.88394	1.76957	1.82983	1.83511	1.8125	1.86495	1.77306	1.86871	1.79766	1.82515
95.3211		1.86017	1.76892	1.87187	1.8169	1.75419	1.81252	1.84736	1.73649	1.86159	1.80348	1.81282	1.75806	1.82653	1.75079	1.8001	1.84698	1.8008	1.81716	1.82855	1.81908	1.80811	1.83261	1.75606	1.85895	1.8918	1.76765	1.82599	1.8319	1.82826	1.87907	1.77736	1.87115	1.80537	1.81958
95.7233		1.87055	1.77569	1.87278	1.81063	1.74958	1.81568	1.84765	1.73226	1.86236	1.79494	1.81919	1.76308	1.82435	1.74618	1.79975	1.84681	1.80787	1.81632	1.83775	1.82689	1.81303	1.83538	1.75325	1.86391	1.90015	1.76717	1.81925	1.83655	1.84206	1.89723	1.77045	1.87496	1.806	1.81761
96.1255		1.87991	1.78508	1.87105	1.80484	1.74649	1.81832	1.8489	1.73102	1.86221	1.78374	1.82848	1.76825	1.82479	1.74399	1.80375	1.84807	1.81353	1.81451	1.84928	1.83767	1.81785	1.8371	1.75255	1.86743	1.90801	1.76883	1.81263	1.8474	1.85083	1.91793	1.75583	1.87553	1.80086	1.81665
96.5277		1.88757	1.79516	1.86661	1.80123	1.7457	1.82135	1.85107	1.73376	1.8613	1.77081	1.83949	1.77302	1.82802	1.74458	1.81226	1.85068	1.8173	1.81197	1.8629	1.85073	1.82302	1.83751	1.75459	1.86875	1.9143	1.77331	1.80919	1.85492	1.85469	1.93548	1.7422	1.87094	1.79549	1.81574
96.9299		1.89285	1.80436	1.86014	1.80116	1.74764	1.82541	1.85425	1.74085	1.86039	1.75725	1.85074	1.77707	1.8336	1.74826	1.82518	1.85449	1.81902	1.80906	1.87766	1.86462	1.82916	1.83652	1.75985	1.86751	1.91832	1.78117	1.81072	1.8479	1.85575	1.94268	1.73683	1.86243	1.79469	1.81589
97.3321		1.89513	1.81202	1.85295	1.8053	1.75219	1.83056	1.85849	1.75183	1.86065	1.74418	1.86068	1.78024	1.84057	1.75522	1.84217	1.85921	1.81886	1.80633	1.89201	1.87715	1.83674	1.83434	1.76835	1.86394	1.91998	1.79265	1.81671	1.82427	1.85502	1.93598	1.7413	1.8522	1.7966	1.81583
97.7343		1.89395	1.81877	1.84674	1.81344	1.75869	1.83646	1.86396	1.76535	1.86333	1.73274	1.8682	1.7826	1.84761	1.76555	1.86264	1.86449	1.81722	1.80415	1.9039	1.8857	1.84578	1.83148	1.77964	1.85882	1.91992	1.80753	1.82396	1.79366	1.85227	1.9175	1.75285	1.8409	1.79264	1.8104
98.1365		1.88909	1.82616	1.84314	1.82444	1.76612	1.84241	1.87084	1.77942	1.86934	1.72386	1.87283	1.78436	1.85335	1.77914	1.88576	1.87007	1.81456	1.80275	1.9113	1.88776	1.85565	1.8288	1.79284	1.85335	1.91933	1.82518	1.82818	1.76922	1.84862	1.89107	1.7666	1.8281	1.77434	1.79654
98.5387		1.88064	1.83615	1.84344	1.83645	1.77347	1.84759	1.87923	1.79174	1.87884	1.7182	1.87512	1.78589	1.85671	1.79571	1.91058	1.87579	1.81122	1.80207	1.91273	1.88163	1.86514	1.82724	1.80692	1.84882	1.91946	1.84462	1.82688	1.75882	1.84778	1.85927	1.77754	1.81497	1.74157	1.77905
98.9409		1.8691	1.85021	1.84825	1.84736	1.77999	1.85124	1.88898	1.80027	1.89112	1.71596	1.8763	1.78764	1.85712	1.81454	1.93608	1.88182	1.80722	1.80183	1.90786	1.86706	1.87275	1.82775	1.82097	1.84631	1.92127	1.8648	1.82125	1.76204	1.8531	1.8261	1.78301	1.8058	1.7034	1.76824
99.3431		1.8553	1.86861	1.85752	1.85528	1.78548	1.85253	1.89942	1.80369	1.90457	1.71694	1.87789	1.79012	1.85479	1.83459	1.96118	1.88861	1.80223	1.80181	1.89764	1.84557	1.87697	1.83098	1.8346	1.84655	1.92501	1.88486	1.81483	1.772	1.86343	1.80036	1.78546	1.80635	1.67048	1.77109
99.7453		1.84016	1.8901	1.87064	1.85936	1.79036	1.85055	1.90928	1.80188	1.91697	1.72074	1.88128	1.79386	1.85074	1.85442	1.98489	1.89703	1.79562	1.80184	1.88422	1.82011	1.87676	1.83729	1.84799	1.84966	1.93003	1.90438	1.81029	1.78038	1.87214	1.79121	1.79087	1.81982	1.64716	1.78582
100.147		1.82458	1.91201	1.88658	1.86	1.79546	1.84439	1.91657	1.79611	1.92597	1.72691	1.88708	1.7995	1.84676	1.87218	2.00633	1.90798	1.78686	1.80207	1.87035	1.79452	1.87156	1.84672	1.86184	1.8554	1.93514	1.92333	1.80751	1.78265	1.87264	1.79933	1.80223	1.84267	1.63206	1.80577
100.55		1.80931	1.93065	1.90423	1.85877	1.80158	1.83328	1.91896	1.78871	1.92967	1.73529	1.8949	1.80765	1.84508	1.88585	2.02466	1.92229	1.77558	1.80294	1.85861	1.77259	1.86143	1.85885	1.87711	1.86326	1.93867	1.94178	1.80414	1.78097	1.8664	1.81338	1.81516	1.86174	1.62586	1.82845
100.952		1.79504	1.9426	1.92268	1.85792	1.80925	1.8172	1.91454	1.78291	1.92715	1.74623	1.90344	1.81906	1.84814	1.8937	2.03923	1.94033	1.76215	1.8052	1.85073	1.75744	1.84703	1.87335	1.8947	1.873	1.93916	1.95987	1.79776	1.78358	1.86431	1.8169	1.82171	1.85902	1.63649	1.85789
101.354		1.78224	1.94598	1.94138	1.85955	1.81819	1.79722	1.90263	1.78199	1.91862	1.76042	1.91065	1.83434	1.85778	1.89462	2.04961	1.96172	1.74749	1.8097	1.84713	1.7509	1.82966	1.88961	1.91516	1.88479	1.93564	1.97721	1.78942	1.80114	1.87784	1.80129	1.81789	1.82897	1.67192	1.89673
101.756		1.7714	1.94136	1.96012	1.86506	1.82745	1.77561	1.88459	1.78889	1.9053	1.77867	1.91457	1.85381	1.87489	1.88856	2.05562	1.9853	1.73303	1.81726	1.84695	1.75334	1.81137	1.90706	1.9384	1.89935	1.92773	1.99301	1.78578	1.84111	1.90809	1.77174	1.80794	1.78964	1.72694	1.93924
102.158		1.76292	1.93184	1.97912	1.8748	1.83545	1.75558	1.86391	1.80563	1.88905	1.8014	1.91407	1.87731	1.89871	1.87672	2.05749	2.00942	1.72031	1.82835	1.8485	1.76363	1.79511	1.92482	1.9636	1.91773	1.91563	2.00624	1.79529	1.90364	1.94367	1.73818	1.79907	1.76582	1.78042	1.97597
102.561		1.75701	1.92182	1.99869	1.88794	1.8403	1.74057	1.84547	1.83277	1.87198	1.82785	1.9095	1.90376	1.92638	1.86115	2.05566	2.0323	1.71062	1.84281	1.8498	1.77945	1.78466	1.9414	1.98898	1.94074	1.89989	2.01589	1.82083	1.98106	1.96842	1.70728	1.7947	1.77117	1.80807	2.00283
102.963		1.75366	1.91559	2.01943	1.90261	1.84047	1.73345	1.83453	1.86918	1.85607	1.85582	1.90284	1.93119	1.95327	1.84435	2.05074	2.05268	1.70474	1.85936	1.84947	1.79786	1.78424	1.95442	2.01186	1.96831	1.88124	2.02159	1.85492	2.06052	1.97005	1.68414	1.79412	1.8074	1.80078	2.0228
103.365		1.75242	1.91595	2.0416	1.91632	1.83503	1.73567	1.83509	1.91128	1.84287	1.88138	1.89707	1.95648	1.97386	1.82844	2.0432	2.06981	1.70303	1.87553	1.84693	1.81573	1.79782	1.96049	2.02859	1.99886	1.86058	2.02364	1.88189	2.12695	1.94453	1.67527	1.79631	1.86651	1.77305	2.04009
103.767		1.75269	1.92365	2.06543	1.92674	1.82401	1.74698	1.8491	1.95316	1.83329	1.89967	1.89529	1.97618	1.98373	1.81484	2.03322	2.08372	1.70561	1.88778	1.84262	1.83046	1.82838	1.95617	2.03526	2.02894	1.83919	2.02325	1.88928	2.16606	1.8977	1.6877	1.80257	1.93145	1.75181	2.05528
104.169		1.75385	1.93721	2.09045	1.93285	1.80825	1.76525	1.87534	1.98744	1.82732	1.90628	1.89988	1.98696	1.98161	1.80391	2.02055	2.09441	1.71272	1.89257	1.83764	1.84043	1.87684	1.93929	2.0285	2.05378	1.81875	2.02197	1.8779	2.16469	1.84268	1.72494	1.81516	1.98101	1.75817	2.06452
104.572		1.7558	1.95346	2.11538	1.93555	1.78922	1.78697	1.90961	2.00752	1.82372	1.89899	1.9116	1.98688	1.96997	1.79529	2.00459	2.10143	1.72465	1.88772	1.83341	1.84516	1.94101	1.91045	2.00673	2.06833	1.80122	2.02117	1.8585	2.11494	1.79425	1.78321	1.83242	1.99893	1.79752	2.0617
104.974		1.75941	1.96835	2.13809	1.93781	1.76868	1.80827	1.94557	2.01059	1.82047	1.87861	1.92943	1.97582	1.95421	1.78826	1.98497	2.10354	1.74174	1.87363	1.83131	1.84541	2.01458	1.87346	1.97091	2.06935	1.7886	2.02142	1.84222	2.02407	1.76171	1.85149	1.84566	1.98048	1.85403	2.04153
105.376		1.76661	1.97815	2.15564	1.9436	1.7485	1.82633	1.97688	1.99897	1.81506	1.84885	1.95085	1.95544	1.94063	1.78245	1.96215	2.09854	1.76361	1.85338	1.83251	1.84274	2.08664	1.83401	1.92427	2.05684	1.78223	2.02237	1.83623	1.91861	1.74359	1.91775	1.84422	1.93368	1.89416	2.00356
105.778		1.78029	1.98095	2.16511	1.95651	1.73046	1.84052	1.99958	1.97862	1.80603	1.81494	1.97251	1.92878	1.93507	1.77828	1.93829	2.08413	1.78889	1.832	1.83801	1.83925	2.14349	1.79809	1.87162	2.03399	1.78255	2.0227	1.84431	1.83255	1.73077	1.97628	1.82686	1.87582	1.89156	1.9557
106.18		1.80371	1.97741	2.16492	1.97874	1.71651	1.8529	2.01332	1.95648	1.7938	1.78243	1.99125	1.89927	1.94174	1.77701	1.91759	2.05874	1.81455	1.81497	1.84871	1.8373	2.17355	1.77042	1.81849	2.00612	1.78888	2.02089	1.86572	1.79026	1.71787	2.02559	1.80381	1.82437	1.85603	1.91272
106.583		1.83992	1.97084	2.15565	2.01054	1.70858	1.86757	2.02057	1.93787	1.78124	1.75608	2.00512	1.87004	1.96276	1.78029	1.90577	2.02236	1.83627	1.80732	1.86538	1.83899	2.17312	1.75401	1.77043	1.97888	1.79965	2.01578	1.89147	1.79872	1.71053	2.06041	1.78549	1.78694	1.82061	1.88848
106.985		1.89084	1.96613	2.14037	2.05007	1.70876	1.88938	2.02468	1.92587	1.77329	1.73966	2.01405	1.84332	1.9973	1.78936	1.90875	1.9771	1.84908	1.81302	1.88849	1.84604	2.14805	1.74975	1.73289	1.95703	1.81309	2.00723	1.90635	1.84644	1.72047	2.07242	1.77277	1.75932	1.80663	1.88945
107.387		1.95623	1.96837	2.12364	2.09371	1.71893	1.92241	2.02771	1.92106	1.77591	1.73567	2.01942	1.81978	2.04018	1.80405	1.93117	1.92696	1.84918	1.8345	1.91775	1.85942	2.10983	1.75672	1.71103	1.94387	1.82796	1.99637	1.90306	1.90343	1.75549	2.05959	1.76117	1.73449	1.81201	1.91217
107.789		2.03281	1.98159	2.11009	2.1368	1.74041	1.96848	2.02944	1.92198	1.79479	1.74509	2.02367	1.79859	2.08051	1.82239	1.97461	1.8775	1.83551	1.87274	1.95172	1.87902	2.0701	1.77214	1.70971	1.94125	1.84453	1.9852	1.89325	1.93218	1.81733	2.03151	1.75121	1.71243	1.82442	1.94462
108.191		2.11379	2.00805	2.10289	2.17511	1.77327	2.02586	2.02745	1.92567	1.8344	1.76739	2.02924	1.77772	2.10223	1.84026	2.03646	1.83547	1.81051	1.92737	1.98732	1.90343	2.03707	1.79182	1.73288	1.94972	1.86486	1.97605	1.89804	1.91792	1.90644	2.00226	1.75015	1.69981	1.83788	1.9714
108.594		2.18903	2.04727	2.10258	2.20601	1.81567	2.08785	2.01805	1.92857	1.89648	1.80028	2.03785	1.75465	2.08941	1.85254	2.10841	1.80773	1.779	1.99629	2.02024	1.92994	2.01435	1.8106	1.78296	1.96856	1.89187	1.97079	1.92948	1.88248	2.02375	1.98194	1.76135	1.70257	1.85834	1.98448
108.996		2.24744	2.09552	2.10698	2.22985	1.86353	2.14308	1.99825	1.92776	1.97949	1.83988	2.05026	1.72787	2.03583	1.85525	2.17606	1.80043	1.74679	2.07555	2.04579	1.95486	2.00094	1.82358	1.85935	1.99597	1.92849	1.97035	1.98476	1.8584	2.16292	1.97515	1.77248	1.71998	1.89419	1.98754
109.398		2.28028	2.14393	2.1114	2.24865	1.91123	2.17848	1.9676	1.92191	2.07667	1.88161	2.06591	1.69783	1.94917	1.84862	2.22125	1.81768	1.71878	2.15774	2.06024	1.97452	1.99189	1.8275	1.95603	2.02892	1.97582	1.9742	2.04985	1.86059	2.29852	1.98287	1.75884	1.74638	1.94313	1.98879
109.8		2.28344	2.17843	2.11075	2.26578	1.9532	2.18584	1.92892	1.91156	2.17564	1.92185	2.08346	1.66675	1.84632	1.83791	2.22925	1.86038	1.69843	2.23181	2.06194	1.98679	1.98047	1.82205	2.05803	2.06391	2.03234	1.98075	2.10745	1.88244	2.38368	2.00178	1.70869	1.77753	1.98481	1.99343

## Sheet: MgCl2 40 mM_ε1
Wavenumber (cm-1)		1	2	3	4	5	6	7	8	9	10	11	12	13	14	15	16	17	18	19	20	21	22	23	24	25	26	27	28	29	30	31	32	33	34	35	36	37	38	39
10.055		6.37945	6.26442	6.42355	6.31881	6.44393	6.32857	6.32414	6.31663	6.39133	6.31187	6.31956	6.24829	6.2495	6.38013	6.44219	6.32755	6.29618	6.48231	6.40936	6.35552	6.38194	6.47337	6.41876	6.37925	6.43164	6.50563	6.33083	6.416	6.41059	6.35014	6.32809	6.29531	6.28376	6.50579	6.37166	6.37955	6.41589	6.45274	6.27956
10.4572		6.34313	6.23125	6.38605	6.27879	6.40216	6.28662	6.28868	6.28321	6.35398	6.27662	6.28529	6.21528	6.21068	6.34238	6.41368	6.29224	6.26393	6.45666	6.37832	6.32395	6.34828	6.43868	6.38714	6.34735	6.39789	6.47285	6.29712	6.38248	6.38043	6.32197	6.29763	6.2599	6.2523	6.46825	6.34086	6.35123	6.38632	6.42405	6.24841
10.8594		6.30095	6.19111	6.34267	6.23405	6.35513	6.24	6.2473	6.24329	6.31029	6.23542	6.24027	6.17331	6.16486	6.29602	6.37446	6.24886	6.22305	6.41963	6.33693	6.28276	6.30428	6.39213	6.34488	6.30717	6.35501	6.43054	6.25461	6.33842	6.33943	6.28504	6.25765	6.21634	6.21219	6.42235	6.29989	6.31287	6.3483	6.38526	6.209
11.2616		6.25557	6.14692	6.29545	6.18671	6.30508	6.1903	6.20205	6.19883	6.26254	6.19001	6.18796	6.12452	6.11351	6.24326	6.32747	6.19908	6.17569	6.37481	6.28786	6.2341	6.25251	6.33732	6.29467	6.26077	6.30527	6.38109	6.20539	6.28635	6.29041	6.24137	6.2109	6.16662	6.16551	6.36982	6.25189	6.26766	6.3039	6.33866	6.16325
11.6638		6.20929	6.10108	6.24637	6.13851	6.25401	6.13896	6.1547	6.15155	6.21285	6.14214	6.13176	6.07129	6.0584	6.18645	6.27572	6.14486	6.12419	6.32548	6.23393	6.18045	6.19565	6.27791	6.23937	6.21025	6.25112	6.32719	6.15174	6.22909	6.23641	6.19314	6.16021	6.11272	6.11465	6.3129	6.19995	6.2185	6.25531	6.28675	6.11339
12.066		6.16359	6.05536	6.19685	6.09088	6.20352	6.08729	6.10685	6.10325	6.16298	6.09339	6.07486	6.0161	6.00139	6.12789	6.22187	6.08831	6.07073	6.27462	6.17796	6.12429	6.13651	6.2172	6.1818	6.15777	6.195	6.27131	6.0961	6.16937	6.18023	6.14249	6.10796	6.05692	6.06168	6.25375	6.14653	6.16792	6.20449	6.23219	6.06153
12.4682		6.11944	6.01101	6.14814	6.04451	6.15469	6.03626	6.05968	6.05511	6.11408	6.04509	6.01978	5.961	5.94449	6.0697	6.16825	6.03156	6.01732	6.22443	6.12237	6.06793	6.07748	6.15785	6.12445	6.1052	6.13883	6.21554	6.04049	6.1098	6.12437	6.09132	6.05614	6.00107	6.00866	6.19446	6.09376	6.11783	6.1532	6.17718	6.00973
12.8704		6.07708	5.96845	6.10097	5.99992	6.10806	5.98675	6.01395	6.00808	6.06698	5.99822	5.96812	5.90779	5.88912	6.01342	6.11632	5.97622	5.96537	6.17635	6.06881	6.01311	6.02033	6.10171	6.06925	6.05403	6.08425	6.16148	5.98656	6.05243	6.07037	6.0411	6.00607	5.94683	5.95701	6.13677	6.04291	6.0694	6.10291	6.12355	5.95935
13.2726		6.03644	5.92784	6.05566	5.95712	6.06378	5.9391	5.96989	5.96276	6.02207	5.95331	5.9208	5.85742	5.83648	5.96025	6.06702	5.92348	5.91587	6.13099	6.01835	5.96115	5.96635	6.04965	6.0173	6.00519	6.03223	6.11014	5.9354	5.99846	6.01943	5.99294	5.9585	5.89532	5.90771	6.08173	5.99462	6.02331	6.05449	6.07249	5.91137
13.6748		5.99724	5.88887	6.01222	5.91601	6.02168	5.89359	5.92765	5.9192	5.97927	5.91062	5.87777	5.81046	5.78705	5.91058	6.02065	5.87397	5.86931	6.08858	5.97149	5.91256	5.91606	6.00188	5.96919	5.95926	5.98324	6.062	5.88755	5.94854	5.97187	5.94732	5.91362	5.84697	5.86131	6.03016	5.94919	5.9796	6.00838	6.0246	5.86624
14.077		5.95905	5.85114	5.97062	5.87631	5.98139	5.85019	5.88689	5.87733	5.93833	5.87006	5.83862	5.76688	5.74102	5.86443	5.97711	5.82788	5.82562	6.04868	5.92812	5.86753	5.86947	5.95808	5.92477	5.91615	5.93734	6.01699	5.84293	5.90261	5.92758	5.90433	5.87121	5.802	5.81778	5.98198	5.90634	5.93803	5.96464	5.97984	5.82395
14.4792		5.92141	5.81428	5.9304	5.83771	5.94248	5.80853	5.84743	5.83694	5.89892	5.83127	5.80251	5.72632	5.69804	5.82149	5.93606	5.78495	5.78457	6.01087	5.88773	5.82576	5.82625	5.91748	5.8836	5.87561	5.89417	5.97474	5.8013	5.86033	5.88616	5.86379	5.83096	5.76001	5.77697	5.93703	5.86562	5.89819	5.92308	5.93805	5.78412
14.8814		5.88411	5.77785	5.89133	5.80004	5.90446	5.76841	5.80884	5.79762	5.86064	5.79393	5.7684	5.68814	5.65756	5.78114	5.89702	5.74466	5.74566	5.97447	5.84976	5.7866	5.78579	5.87926	5.84504	5.83711	5.85339	5.93478	5.7621	5.82092	5.84698	5.82526	5.79233	5.72054	5.73834	5.8947	5.82665	5.8597	5.88331	5.8986	5.74631
15.2836		5.84696	5.7418	5.85312	5.763	5.86711	5.72956	5.771	5.75918	5.82311	5.75757	5.73534	5.65165	5.61901	5.74274	5.85937	5.70636	5.70833	5.93901	5.81354	5.74943	5.74741	5.84266	5.80827	5.80014	5.81433	5.89649	5.7247	5.78366	5.80944	5.78827	5.75492	5.68291	5.70131	5.85444	5.78887	5.82207	5.84496	5.86091	5.70983
15.6858		5.80997	5.70595	5.81549	5.72659	5.83009	5.69159	5.7336	5.72146	5.78604	5.72188	5.70262	5.61634	5.58175	5.70567	5.82285	5.6694	5.67204	5.90408	5.77849	5.71354	5.71046	5.80698	5.77271	5.76406	5.77666	5.8593	5.68859	5.74773	5.77305	5.75232	5.71833	5.64659	5.6655	5.81559	5.75193	5.78515	5.80761	5.82448	5.67424
16.088		5.77325	5.67045	5.77837	5.69073	5.79339	5.65435	5.69666	5.68429	5.74937	5.68668	5.66975	5.58166	5.54521	5.66939	5.78703	5.63315	5.6364	5.86937	5.7441	5.67838	5.67444	5.7718	5.73785	5.72847	5.73982	5.82284	5.65322	5.71257	5.73741	5.71705	5.68232	5.611	5.63038	5.77762	5.71563	5.74863	5.77106	5.7887	5.63905
16.4901		5.73691	5.63543	5.7417	5.65545	5.75689	5.61767	5.66015	5.64764	5.71298	5.65169	5.63643	5.54727	5.509	5.63366	5.75178	5.59734	5.60109	5.83482	5.71013	5.64353	5.63905	5.73684	5.7033	5.69307	5.70371	5.78679	5.61833	5.67779	5.70223	5.68214	5.6468	5.57573	5.59572	5.74013	5.67986	5.71257	5.73504	5.75336	5.60405
16.8923		5.70113	5.60104	5.7055	5.62069	5.72069	5.58151	5.62414	5.6116	5.67691	5.61699	5.6026	5.51295	5.47297	5.59824	5.71697	5.56162	5.56611	5.80048	5.67644	5.60869	5.60408	5.70203	5.66896	5.65777	5.66803	5.75101	5.58367	5.64315	5.66751	5.64753	5.61179	5.54066	5.56142	5.7029	5.64466	5.677	5.69955	5.7182	5.56913
17.2945		5.66601	5.56742	5.66974	5.58651	5.68488	5.54581	5.58862	5.57624	5.6412	5.5826	5.5686	5.47866	5.43705	5.56312	5.68266	5.5261	5.53136	5.76641	5.64295	5.57394	5.56954	5.66751	5.63478	5.62246	5.63287	5.7155	5.54921	5.60867	5.63316	5.61304	5.57725	5.50571	5.52739	5.666	5.61	5.64201	5.6645	5.68327	5.53428
17.6967		5.63165	5.53468	5.6346	5.55283	5.64961	5.51064	5.55373	5.54152	5.60602	5.5486	5.53458	5.44457	5.40141	5.52832	5.64884	5.49078	5.49701	5.73278	5.60978	5.53921	5.53539	5.63336	5.60089	5.58732	5.59819	5.68038	5.51502	5.57435	5.59933	5.57888	5.54332	5.47091	5.49372	5.62939	5.57608	5.60769	5.63004	5.64859	5.49969
18.0989		5.59799	5.50282	5.60013	5.51976	5.61496	5.47603	5.51954	5.5076	5.57145	5.51508	5.501	5.4108	5.36619	5.49404	5.61561	5.45591	5.46313	5.69966	5.577	5.5048	5.50178	5.59977	5.56737	5.55252	5.56411	5.64576	5.48124	5.54046	5.56605	5.54509	5.51005	5.43645	5.46056	5.59327	5.54289	5.57415	5.59621	5.61428	5.4655
18.5011		5.56505	5.47178	5.5664	5.48728	5.581	5.44211	5.48613	5.47444	5.53759	5.48214	5.46808	5.37747	5.33165	5.46042	5.58302	5.42172	5.42996	5.66721	5.54473	5.47079	5.46879	5.56686	5.53443	5.51837	5.53067	5.61187	5.44796	5.5071	5.53339	5.51176	5.47747	5.40247	5.42803	5.55789	5.51049	5.54144	5.56302	5.58056	5.43195
18.9033		5.53277	5.44142	5.53339	5.45531	5.54789	5.40884	5.45347	5.44204	5.50458	5.44987	5.43613	5.34481	5.29799	5.42751	5.55106	5.38838	5.39749	5.63552	5.51295	5.4375	5.43644	5.53478	5.50212	5.48497	5.49804	5.57875	5.41538	5.47451	5.50145	5.47916	5.4456	5.36923	5.39617	5.52336	5.47884	5.50965	5.53062	5.54748	5.3992
19.3055		5.50111	5.41168	5.50121	5.42397	5.51564	5.37635	5.42168	5.4104	5.47243	5.4183	5.40533	5.31295	5.26533	5.39548	5.51975	5.35605	5.36591	5.60457	5.48177	5.40503	5.4048	5.50359	5.47051	5.45254	5.46625	5.54657	5.38353	5.4427	5.47025	5.44725	5.41447	5.33684	5.36516	5.48989	5.448	5.47867	5.49903	5.51515	5.3673
19.7077		5.46997	5.38249	5.46989	5.39323	5.48427	5.34455	5.39075	5.37955	5.44119	5.38745	5.37563	5.28193	5.23388	5.36432	5.48909	5.32485	5.3352	5.57437	5.45116	5.37354	5.37391	5.47317	5.4397	5.42123	5.43534	5.51531	5.35256	5.41187	5.43976	5.41622	5.3841	5.3054	5.335	5.45751	5.41781	5.44846	5.46818	5.48373	5.3364
20.1099		5.43943	5.35369	5.43938	5.36318	5.45391	5.31359	5.3607	5.34942	5.41082	5.35745	5.34699	5.25191	5.20359	5.33406	5.45916	5.29475	5.30531	5.54494	5.42115	5.34303	5.34371	5.44358	5.40955	5.391	5.40525	5.485	5.32241	5.38197	5.40999	5.38606	5.35434	5.27503	5.30574	5.42623	5.38826	5.41902	5.43807	5.45311	5.30649
20.5121		5.40948	5.32535	5.40968	5.33389	5.42443	5.28339	5.33156	5.32004	5.38131	5.32824	5.31934	5.22281	5.17451	5.30469	5.4298	5.26572	5.27625	5.51617	5.39171	5.31352	5.31417	5.41476	5.38022	5.36189	5.37602	5.45556	5.29316	5.35299	5.38089	5.35682	5.32531	5.24568	5.27724	5.39601	5.35928	5.39032	5.40869	5.42331	5.27748
20.9143		5.38023	5.29742	5.38077	5.30533	5.39597	5.254	5.3033	5.29146	5.3526	5.2999	5.29253	5.19463	5.14649	5.27608	5.40112	5.23768	5.24797	5.48807	5.36286	5.28492	5.28535	5.38666	5.35152	5.33383	5.34753	5.42695	5.26478	5.32488	5.35247	5.32841	5.29685	5.21729	5.24958	5.3668	5.33085	5.36224	5.37995	5.39431	5.24943
21.3165		5.35171	5.27001	5.35265	5.27767	5.36839	5.22547	5.27596	5.26374	5.32472	5.27238	5.26645	5.16741	5.11953	5.24826	5.37306	5.21052	5.22042	5.4606	5.33464	5.25731	5.25719	5.35916	5.32355	5.30675	5.31983	5.3991	5.23722	5.29765	5.32469	5.30085	5.26906	5.1899	5.22264	5.33839	5.30304	5.33479	5.35189	5.36605	5.22226
21.7187		5.32408	5.24328	5.32531	5.25085	5.34176	5.19785	5.24945	5.23687	5.29759	5.24574	5.24099	5.14107	5.0935	5.22116	5.34567	5.18421	5.19362	5.43365	5.30713	5.23048	5.2297	5.33235	5.29625	5.28055	5.29286	5.37195	5.21051	5.27124	5.29759	5.27417	5.24192	5.16341	5.19654	5.31084	5.27581	5.30799	5.32446	5.33852	5.1959
22.1209		5.29738	5.21723	5.29883	5.22495	5.31602	5.17121	5.22377	5.21089	5.2712	5.21999	5.21602	5.1156	5.06829	5.19484	5.31902	5.15864	5.16763	5.40729	5.28036	5.20446	5.20304	5.30619	5.26974	5.2552	5.26658	5.34554	5.18471	5.24566	5.27124	5.24825	5.21549	5.13781	5.17118	5.28402	5.24934	5.28181	5.29769	5.31178	5.1703
22.5231		5.27162	5.19201	5.27318	5.19998	5.29115	5.1456	5.19893	5.18593	5.24568	5.19511	5.19164	5.09092	5.04394	5.16934	5.29306	5.13388	5.14236	5.38153	5.25448	5.17921	5.17722	5.28077	5.24405	5.2306	5.24108	5.31985	5.1597	5.22083	5.24561	5.2231	5.18973	5.11309	5.14666	5.25796	5.22363	5.25635	5.27158	5.28579	5.14547
22.9253		5.24689	5.16773	5.24841	5.17596	5.26715	5.12104	5.17493	5.16189	5.22099	5.17116	5.16785	5.06713	5.02035	5.1447	5.26795	5.10992	5.11796	5.35639	5.2295	5.15475	5.15229	5.25606	5.21926	5.20678	5.21632	5.29486	5.1356	5.19675	5.22083	5.19877	5.16477	5.08922	5.12296	5.23272	5.19875	5.23156	5.24624	5.26064	5.12138
23.3275		5.22319	5.14439	5.2245	5.15283	5.24397	5.09759	5.15176	5.13881	5.19718	5.14807	5.14466	5.04413	4.99758	5.12097	5.24368	5.08673	5.09442	5.33193	5.20549	5.13107	5.12839	5.23216	5.1953	5.18367	5.19239	5.27076	5.11241	5.17349	5.19688	5.17527	5.14062	5.06621	5.10016	5.20831	5.17479	5.2076	5.22166	5.23636	5.09809
23.7297		5.2004	5.12203	5.20156	5.13064	5.22161	5.07511	5.12942	5.11662	5.17435	5.12594	5.12217	5.02203	4.97567	5.09825	5.22032	5.06444	5.0718	5.30816	5.1825	5.10815	5.10552	5.20908	5.17238	5.1614	5.16929	5.24748	5.09006	5.15105	5.17377	5.15252	5.11733	5.04411	5.07828	5.18489	5.15177	5.18441	5.19795	5.213	5.07557
24.1319		5.17853	5.10063	5.17955	5.10931	5.20006	5.05366	5.10795	5.09528	5.15251	5.10464	5.10049	5.00073	4.95458	5.07652	5.19785	5.043	5.05002	5.28515	5.16052	5.08612	5.0837	5.18686	5.15039	5.13992	5.14709	5.22513	5.0687	5.12942	5.15154	5.13058	5.09493	5.02286	5.05734	5.16245	5.12972	5.16206	5.17506	5.19056	5.05386
24.5341		5.15757	5.0801	5.15847	5.0888	5.17932	5.03315	5.08735	5.0748	5.13165	5.08416	5.07965	4.98027	4.9344	5.05582	5.17637	5.02242	5.02918	5.26298	5.1395	5.06494	5.06296	5.16553	5.12936	5.11923	5.12582	5.20375	5.04816	5.10863	5.13021	5.10951	5.07348	5.00253	5.03727	5.14103	5.10854	5.14056	5.15307	5.16914	5.03291
24.9363		5.13735	5.06042	5.13834	5.06903	5.1593	5.01348	5.06766	5.05507	5.11173	5.06452	5.05964	4.96073	4.91513	5.03609	5.15582	5.00279	5.00916	5.2417	5.11938	5.04468	5.04318	5.14511	5.10926	5.09943	5.10548	5.18327	5.02858	5.08873	5.10977	5.08921	5.05295	4.98305	5.01802	5.12068	5.0883	5.11992	5.13204	5.14859	5.01281
25.3385		5.11786	5.04155	5.11905	5.05001	5.14004	4.99463	5.04883	5.03604	5.0927	5.04557	5.04053	4.94205	4.89676	5.01737	5.13614	4.98402	4.99001	5.22125	5.10014	5.0253	5.02434	5.12559	5.09004	5.08045	5.08604	5.16378	5.0098	5.06967	5.09018	5.06977	5.03337	4.96441	4.99963	5.10134	5.0689	5.10016	5.11187	5.12897	4.99354
25.7407		5.09906	5.0234	5.10059	5.03163	5.12154	4.97641	5.03082	5.01773	5.0745	5.02733	5.02226	4.92426	4.8793	4.99955	5.11731	4.96618	4.9717	5.20172	5.08161	5.00692	5.00631	5.10688	5.07162	5.06225	5.06745	5.14515	4.9919	5.05145	5.07139	5.05109	5.01468	4.94654	4.98193	5.08298	5.05032	5.08119	5.09259	5.11019	4.97513
26.1429		5.08092	5.00586	5.08288	5.0139	5.10372	4.9589	5.01365	5.0001	5.05708	5.00967	5.00481	4.90735	4.86273	4.98261	5.09922	4.94916	4.95418	5.18308	5.0638	4.98937	4.98909	5.08899	5.05399	5.04485	5.04969	5.12743	4.97477	5.0341	5.05342	5.03325	4.99685	4.92947	4.96498	5.0655	5.03246	5.06303	5.07422	5.09222	4.95753
26.5451		5.06337	4.98896	5.06588	4.99678	5.08661	4.94192	4.99722	4.98309	5.04034	4.99267	4.98803	4.89126	4.847	4.96641	5.08187	4.93294	4.93745	5.1652	5.04665	4.97275	4.97248	5.07179	5.03705	5.0282	5.03268	5.11051	4.95841	5.01758	5.03623	5.01613	4.97989	4.91316	4.94866	5.04884	5.01535	5.04563	5.0566	5.07496	4.94077
26.9473		5.04638	4.97265	5.04961	4.98026	5.07024	4.92557	4.98153	4.96681	5.0242	4.9762	4.97198	4.87598	4.83207	4.95093	5.06513	4.91747	4.92142	5.14815	5.03012	4.95694	4.95643	5.05534	5.02079	5.01227	5.01637	5.09434	4.94277	5.00182	5.01977	4.99979	4.96373	4.89753	4.93298	5.03289	4.99891	5.02895	5.03974	5.0584	4.92479
27.3495		5.03003	4.95689	5.03391	4.96427	5.0545	4.90978	4.96648	4.95112	5.0086	4.96028	4.95651	4.86138	4.81787	4.93615	5.04901	4.90268	4.90609	5.13177	5.0141	4.9419	4.94096	5.03946	5.00508	4.99697	5.00072	5.07887	4.92781	4.98674	5.004	4.98414	4.94827	4.88262	4.91789	5.0176	4.98314	5.01298	5.02361	5.04243	4.90954
27.7517		5.01425	4.94162	5.01876	4.94891	5.03945	4.89449	4.95212	4.93613	4.99349	4.94492	4.94164	4.84747	4.80434	4.9219	5.03345	4.88856	4.89136	5.116	4.99866	4.92757	4.92599	5.02419	4.98997	4.98228	4.98568	5.06405	4.91348	4.9723	4.98882	4.96915	4.93347	4.86833	4.90338	5.00287	4.96793	4.99764	5.00808	5.02707	4.89506
28.1539		4.99911	4.9268	5.00418	4.93411	5.025	4.87978	4.93834	4.92171	4.97889	4.93013	4.92728	4.8341	4.79135	4.9082	5.01841	4.87502	4.87725	5.10079	4.98371	4.91381	4.91153	5.00949	4.97533	4.9682	4.97116	5.0498	4.89968	4.95846	4.97421	4.95474	4.91927	4.85467	4.88941	4.98869	4.95325	4.98291	4.99312	5.01227	4.88117
28.5561		4.98461	4.91252	4.99013	4.91994	5.01109	4.8656	4.9251	4.90791	4.96478	4.91587	4.91342	4.82124	4.77889	4.895	5.00384	4.86206	4.86369	5.08612	4.96919	4.90068	4.89752	4.99524	4.9612	4.95468	4.95713	5.03607	4.88643	4.94518	4.96015	4.94087	4.90563	4.84153	4.87595	4.97496	4.93914	4.96871	4.97869	4.99787	4.86789
28.9583		4.97069	4.89866	4.97656	4.9063	4.99777	4.852	4.91236	4.89465	4.95108	4.90214	4.90004	4.80882	4.76689	4.88225	4.98978	4.84958	4.85061	5.0719	4.9552	4.88802	4.88397	4.98148	4.94751	4.94167	4.94358	5.02285	4.87366	4.93236	4.94653	4.92749	4.89245	4.82893	4.86303	4.96173	4.9255	4.95509	4.96477	4.98395	4.85514
29.3605		4.95733	4.88523	4.96339	4.89322	4.98488	4.83889	4.90013	4.88186	4.93787	4.88899	4.88713	4.79679	4.75531	4.86995	4.97612	4.83754	4.83798	5.05817	4.94159	4.87581	4.87091	4.96817	4.93426	4.92919	4.93046	5.01006	4.86138	4.91996	4.93332	4.91454	4.87969	4.81676	4.85061	4.94886	4.91233	4.94199	4.95127	4.97043	4.84287
29.7627		4.94451	4.87226	4.95068	4.88065	4.97246	4.82626	4.88834	4.86956	4.92505	4.8763	4.87474	4.78515	4.74406	4.85806	4.96293	4.82595	4.82577	5.04493	4.92845	4.86399	4.85822	4.95535	4.92145	4.91723	4.91778	4.99768	4.84944	4.90801	4.92055	4.90198	4.86734	4.80503	4.83861	4.93639	4.89967	4.92941	4.93821	4.95733	4.83099
30.1649		4.93218	4.85975	4.9384	4.8686	4.96046	4.81406	4.87698	4.85764	4.91275	4.86417	4.86276	4.77377	4.73322	4.84656	4.95008	4.81476	4.81396	5.03215	4.91573	4.85257	4.84594	4.94288	4.90907	4.90576	4.90556	4.98567	4.83791	4.89647	4.90814	4.88982	4.85531	4.7936	4.82706	4.92437	4.88747	4.91736	4.92551	4.94455	4.81949
30.5671		4.92029	4.84769	4.92647	4.85702	4.94882	4.80238	4.86593	4.84605	4.90084	4.85255	4.85129	4.76271	4.72272	4.83542	4.93765	4.80393	4.80251	5.01982	4.90346	4.84156	4.83403	4.93085	4.89703	4.89475	4.89377	4.97397	4.82676	4.88531	4.8961	4.87806	4.8436	4.78257	4.81583	4.91271	4.87569	4.90573	4.91322	4.93212	4.80829
30.9693		4.90879	4.83605	4.91498	4.84581	4.93754	4.79104	4.85522	4.83475	4.8894	4.84139	4.84022	4.75195	4.7126	4.82464	4.92557	4.79342	4.79142	5.00793	4.89157	4.8309	4.82245	4.91919	4.8854	4.8842	4.88234	4.96268	4.81587	4.87453	4.88449	4.86666	4.83221	4.77189	4.80497	4.9014	4.86441	4.89462	4.90124	4.92005	4.79749
31.3715		4.89762	4.82479	4.90384	4.83498	4.92662	4.78013	4.84482	4.82372	4.87835	4.83064	4.82951	4.7415	4.70287	4.81417	4.91386	4.78326	4.78074	4.99651	4.88008	4.82063	4.81118	4.90786	4.87411	4.87406	4.87128	4.95165	4.8053	4.86407	4.87316	4.85567	4.8211	4.76152	4.79442	4.8905	4.85349	4.88387	4.88964	4.90838	4.78695
31.7737		4.88678	4.81396	4.89308	4.82449	4.91605	4.7696	4.83465	4.81297	4.86771	4.82032	4.81914	4.73127	4.69356	4.80396	4.90249	4.77343	4.77038	4.98544	4.86892	4.81068	4.80022	4.89681	4.86313	4.86429	4.86058	4.94093	4.79499	4.85394	4.86221	4.8451	4.81026	4.75147	4.78409	4.87989	4.84299	4.87354	4.87838	4.89701	4.77678
32.1759		4.87625	4.80353	4.88273	4.81424	4.90583	4.75942	4.8248	4.80241	4.85741	4.8104	4.80907	4.72135	4.68466	4.79398	4.8915	4.76386	4.76035	4.97472	4.85819	4.80103	4.78955	4.88604	4.85248	4.85489	4.8502	4.93043	4.78486	4.84409	4.85155	4.83491	4.79966	4.74182	4.77403	4.86964	4.83282	4.86348	4.86737	4.88597	4.76683
32.5781		4.86609	4.79341	4.87273	4.80425	4.89591	4.74957	4.81522	4.79208	4.84748	4.80073	4.79926	4.71168	4.67614	4.78427	4.88082	4.75456	4.75066	4.96424	4.84772	4.79168	4.7792	4.87549	4.84216	4.84584	4.84005	4.9202	4.77492	4.83452	4.84115	4.82514	4.78935	4.73246	4.76419	4.85962	4.82293	4.85373	4.85666	4.87533	4.75721
32.9803		4.85629	4.7836	4.86307	4.7945	4.88633	4.74006	4.80591	4.78204	4.83788	4.79137	4.78959	4.70228	4.66797	4.77476	4.87054	4.74544	4.74122	4.95398	4.8376	4.78264	4.76913	4.86518	4.83208	4.83701	4.83013	4.9102	4.76522	4.82525	4.83107	4.81566	4.77923	4.72346	4.75459	4.84989	4.81328	4.8442	4.84621	4.86497	4.74783
33.3825		4.84675	4.77409	4.85377	4.78501	4.87704	4.73084	4.79692	4.77223	4.82855	4.78223	4.78007	4.69309	4.66016	4.76548	4.86063	4.73654	4.73204	4.94385	4.82775	4.7738	4.7594	4.85506	4.82226	4.8284	4.82041	4.90043	4.75573	4.81616	4.82121	4.80645	4.76937	4.71476	4.74524	4.8404	4.80383	4.83488	4.83601	4.85496	4.73869
33.7847		4.83763	4.76489	4.84476	4.77573	4.868	4.72192	4.78821	4.76271	4.81945	4.77331	4.77069	4.68423	4.6526	4.7564	4.851	4.72782	4.72313	4.93387	4.81818	4.76513	4.75002	4.84519	4.81275	4.81995	4.81089	4.8908	4.74648	4.80725	4.81163	4.79751	4.75977	4.70629	4.73618	4.83109	4.79466	4.82563	4.82608	4.84526	4.72969
34.1869		4.82873	4.75599	4.836	4.76669	4.85915	4.71333	4.77981	4.75353	4.81056	4.76461	4.76132	4.6756	4.6452	4.74758	4.84175	4.71926	4.71447	4.92394	4.80893	4.75658	4.74093	4.83556	4.80352	4.81158	4.80153	4.88136	4.73753	4.79854	4.80239	4.78867	4.75039	4.69807	4.72742	4.82198	4.78563	4.81656	4.81641	4.83587	4.72083
34.5891		4.82015	4.74738	4.82744	4.7579	4.85048	4.70503	4.77164	4.74463	4.80186	4.75603	4.752	4.66726	4.63794	4.73902	4.83279	4.71084	4.70599	4.91404	4.7999	4.74815	4.73225	4.82619	4.79461	4.80325	4.79238	4.87206	4.72888	4.79	4.79343	4.77995	4.74127	4.68999	4.71899	4.81309	4.77685	4.80756	4.80699	4.82681	4.71211
34.9913		4.81181	4.73907	4.81907	4.74937	4.84193	4.69701	4.76365	4.73611	4.79324	4.74766	4.74268	4.65913	4.63081	4.73081	4.82415	4.70251	4.69772	4.90414	4.79122	4.73975	4.72395	4.81706	4.78603	4.79496	4.78349	4.86286	4.72059	4.78163	4.78485	4.77124	4.73243	4.68207	4.71092	4.80432	4.76834	4.79865	4.79784	4.81803	4.70344
35.3935		4.80366	4.73108	4.81081	4.74109	4.83339	4.68923	4.75581	4.72788	4.78472	4.7394	4.7333	4.65127	4.62363	4.72295	4.81573	4.69432	4.68965	4.89429	4.7828	4.73134	4.71602	4.8082	4.77777	4.78659	4.77487	4.85377	4.71265	4.77335	4.77659	4.76249	4.72389	4.6742	4.70313	4.79574	4.76008	4.78984	4.78899	4.80953	4.69479
35.7957		4.79563	4.72339	4.8026	4.73301	4.82484	4.68179	4.74797	4.71999	4.77626	4.73126	4.72382	4.64367	4.61648	4.71541	4.80757	4.68629	4.68178	4.8844	4.77472	4.72295	4.70844	4.79959	4.76989	4.77825	4.76656	4.84475	4.70498	4.7652	4.76869	4.7537	4.71561	4.66639	4.69571	4.78724	4.7521	4.78103	4.7804	4.80132	4.68616
36.1979		4.78775	4.71604	4.7945	4.72522	4.81626	4.67454	4.7402	4.71239	4.76778	4.72318	4.71422	4.6362	4.60932	4.70823	4.79962	4.6783	4.67415	4.87458	4.76694	4.71453	4.70126	4.79131	4.76227	4.76986	4.75856	4.83581	4.69766	4.75719	4.76112	4.74481	4.7076	4.6586	4.68856	4.77888	4.74441	4.77225	4.77208	4.79335	4.67756
36.6001		4.77994	4.70896	4.78638	4.71764	4.80762	4.66758	4.73237	4.70505	4.75936	4.71513	4.7045	4.62892	4.60211	4.7013	4.7919	4.67045	4.66672	4.86477	4.75939	4.70607	4.69436	4.78321	4.755	4.76143	4.75093	4.82687	4.69051	4.74927	4.75387	4.73582	4.69988	4.65084	4.68167	4.77057	4.73702	4.76355	4.76398	4.7856	4.66888
37.0023		4.77222	4.70213	4.77835	4.71034	4.79899	4.66083	4.72451	4.69794	4.75092	4.70716	4.69465	4.62182	4.59491	4.69467	4.78434	4.66266	4.65948	4.85502	4.75205	4.69757	4.68773	4.77535	4.74795	4.75307	4.74351	4.818	4.68352	4.74151	4.74684	4.72676	4.69238	4.64307	4.67494	4.76229	4.72985	4.7549	4.75611	4.77802	4.66022
37.4045		4.76462	4.69546	4.77038	4.70321	4.7903	4.65423	4.71667	4.69101	4.74251	4.69923	4.68465	4.6148	4.58775	4.68819	4.77692	4.65496	4.65244	4.84536	4.74491	4.68906	4.68132	4.76766	4.74109	4.74469	4.73642	4.80912	4.67661	4.73377	4.74006	4.71764	4.68503	4.63539	4.66835	4.75405	4.72284	4.74636	4.74842	4.77061	4.65156
37.8067		4.75713	4.68897	4.76246	4.69632	4.78164	4.64789	4.70879	4.68418	4.73425	4.69134	4.67464	4.60788	4.58064	4.68192	4.76964	4.64731	4.6456	4.83578	4.73789	4.68055	4.67508	4.7601	4.73439	4.73644	4.72955	4.80034	4.66977	4.72615	4.7334	4.70862	4.67785	4.62773	4.66191	4.74582	4.71602	4.73791	4.74083	4.76328	4.64294
38.2089		4.74979	4.68254	4.75467	4.68964	4.77305	4.64163	4.70098	4.67747	4.7261	4.68351	4.66464	4.60109	4.57366	4.67575	4.76249	4.63977	4.63888	4.82631	4.73095	4.67216	4.66897	4.75268	4.72776	4.72829	4.72276	4.79157	4.66293	4.71862	4.72684	4.69971	4.67079	4.6202	4.65546	4.73769	4.70923	4.7296	4.7334	4.75603	4.63444
38.6111		4.74257	4.67612	4.74699	4.68309	4.76454	4.63548	4.69325	4.67079	4.71815	4.67574	4.65475	4.59437	4.56684	4.66964	4.75537	4.63237	4.63228	4.81704	4.72401	4.66392	4.6629	4.74531	4.72116	4.72027	4.71608	4.78293	4.65603	4.71108	4.72037	4.69102	4.66376	4.61281	4.64911	4.72967	4.70249	4.72141	4.72603	4.74877	4.62604
39.0133		4.73551	4.66971	4.73944	4.67663	4.75623	4.62938	4.68565	4.66408	4.71049	4.66805	4.6451	4.58779	4.56023	4.6636	4.74825	4.62509	4.62578	4.80795	4.71703	4.65585	4.65685	4.73798	4.7145	4.71245	4.70943	4.77441	4.64918	4.70358	4.7139	4.68259	4.65674	4.60561	4.64277	4.72176	4.69576	4.71344	4.71869	4.74155	4.61785
39.4155		4.72854	4.66322	4.73206	4.67021	4.74811	4.62327	4.67818	4.6574	4.70308	4.66051	4.63574	4.58129	4.55389	4.6576	4.74115	4.61806	4.61932	4.79905	4.71007	4.64803	4.65073	4.73071	4.70774	4.70481	4.70275	4.76614	4.64234	4.69613	4.70745	4.67449	4.64977	4.59857	4.63646	4.71414	4.68903	4.70564	4.71138	4.73432	4.6099
39.8177		4.7216	4.65667	4.72489	4.66381	4.74025	4.61711	4.67091	4.65075	4.69599	4.65305	4.62682	4.57492	4.54776	4.6516	4.73401	4.61122	4.61288	4.79038	4.70304	4.6405	4.6446	4.72343	4.70091	4.69735	4.69603	4.75807	4.63547	4.68874	4.70087	4.66674	4.64278	4.59168	4.63023	4.70676	4.68221	4.69796	4.7041	4.72703	4.60223
40.2199		4.7148	4.65002	4.71784	4.65733	4.7327	4.61086	4.66378	4.64413	4.68911	4.6457	4.61835	4.56864	4.54191	4.64561	4.72687	4.6047	4.60646	4.7819	4.69599	4.6333	4.63834	4.71622	4.69395	4.69015	4.68918	4.75034	4.62868	4.68148	4.69425	4.65934	4.63586	4.58504	4.62403	4.69962	4.6754	4.69043	4.6968	4.7197	4.59487
40.6221		4.70794	4.64328	4.711	4.65078	4.72539	4.60448	4.65686	4.63749	4.68241	4.63847	4.61034	4.56245	4.53633	4.63964	4.71966	4.59846	4.60003	4.77367	4.68891	4.6264	4.63201	4.709	4.68694	4.68317	4.68225	4.74293	4.62191	4.67432	4.68747	4.65224	4.62893	4.5785	4.61789	4.6928	4.66854	4.68301	4.68958	4.71237	4.58782
41.0243		4.70116	4.63642	4.70428	4.64413	4.71838	4.59803	4.65013	4.63088	4.67591	4.63143	4.6029	4.55633	4.53092	4.63366	4.7125	4.59249	4.59363	4.76565	4.68178	4.61984	4.62552	4.70183	4.67983	4.67643	4.67525	4.73587	4.61522	4.66731	4.68053	4.64541	4.62209	4.57217	4.61185	4.6863	4.66165	4.67571	4.68243	4.70504	4.58111
41.4265		4.69432	4.62956	4.69772	4.63742	4.71166	4.59146	4.64363	4.62436	4.66952	4.62456	4.59596	4.55025	4.52567	4.62771	4.70535	4.58682	4.58714	4.75788	4.67469	4.61351	4.61897	4.69473	4.67267	4.6699	4.66817	4.72912	4.6085	4.66054	4.6735	4.63883	4.61534	4.56597	4.60577	4.67996	4.65481	4.66858	4.67536	4.69773	4.57465
41.8287		4.68751	4.62265	4.69133	4.63065	4.70523	4.58483	4.6373	4.61782	4.66318	4.61789	4.58946	4.54422	4.52057	4.62171	4.69824	4.58136	4.58069	4.75025	4.66758	4.60749	4.61228	4.68773	4.66552	4.66365	4.66103	4.72265	4.6019	4.65401	4.66633	4.63245	4.60865	4.55996	4.59976	4.67382	4.64795	4.66155	4.66838	4.69053	4.56848
42.2309		4.68068	4.61578	4.68505	4.62384	4.69906	4.57815	4.63115	4.61134	4.65686	4.61139	4.58338	4.53819	4.51557	4.6158	4.69124	4.57619	4.57424	4.74286	4.66047	4.60165	4.60556	4.6808	4.65838	4.65761	4.65388	4.71648	4.59527	4.64773	4.65908	4.62625	4.60205	4.5541	4.59372	4.66784	4.64121	4.65466	4.66149	4.68336	4.56247
42.6331		4.67392	4.6089	4.67895	4.61712	4.69308	4.57155	4.62522	4.60489	4.65063	4.60515	4.57769	4.53218	4.51065	4.60989	4.68439	4.57113	4.56779	4.73561	4.65342	4.59598	4.59879	4.67399	4.65124	4.65172	4.64673	4.71045	4.58875	4.64166	4.65185	4.62013	4.5955	4.54838	4.58764	4.66197	4.63456	4.64801	4.65475	4.67628	4.55671
43.0353		4.66723	4.60211	4.67293	4.61041	4.68726	4.56497	4.61949	4.59849	4.64447	4.5991	4.5722	4.5262	4.50578	4.60403	4.67761	4.5662	4.56145	4.72855	4.64642	4.59044	4.59205	4.66731	4.64417	4.646	4.63958	4.70457	4.5823	4.63581	4.6446	4.61414	4.58901	4.5429	4.58153	4.65612	4.62805	4.64151	4.64806	4.66927	4.55102
43.4375		4.66056	4.59533	4.66702	4.60379	4.68159	4.55854	4.61391	4.59214	4.63837	4.5932	4.56688	4.52027	4.50103	4.59833	4.67098	4.56134	4.55511	4.72163	4.63952	4.58498	4.58532	4.66076	4.6372	4.64029	4.63258	4.69884	4.57592	4.63012	4.63748	4.60832	4.58256	4.53757	4.57546	4.65033	4.62161	4.6352	4.64143	4.66237	4.54547
43.8397		4.65406	4.58864	4.6612	4.59733	4.67604	4.55227	4.6085	4.58587	4.63236	4.58745	4.5616	4.5144	4.49633	4.59268	4.66447	4.55652	4.54887	4.71479	4.63274	4.57958	4.5787	4.65437	4.63039	4.6346	4.62569	4.69307	4.56968	4.62456	4.63045	4.60254	4.57617	4.53243	4.56935	4.64456	4.61533	4.62906	4.63487	4.65555	4.53991
44.2419		4.64764	4.58209	4.65546	4.59096	4.6705	4.54614	4.60322	4.57974	4.62649	4.58175	4.55632	4.50862	4.49173	4.58719	4.65806	4.5517	4.54279	4.70807	4.62611	4.57418	4.57224	4.64807	4.62369	4.62884	4.61901	4.68733	4.56353	4.61909	4.62361	4.59692	4.56987	4.52738	4.56337	4.63881	4.60918	4.62309	4.62832	4.64881	4.53436
44.6441		4.6414	4.57556	4.64976	4.5847	4.66499	4.54027	4.59803	4.57369	4.62071	4.57611	4.55088	4.50303	4.48718	4.58176	4.65175	4.54685	4.5368	4.70135	4.61965	4.56876	4.56594	4.64187	4.61715	4.62306	4.61249	4.68158	4.55752	4.6136	4.61692	4.59138	4.56362	4.52249	4.55743	4.633	4.60315	4.6172	4.62182	4.64214	4.52875
45.0463		4.63529	4.56919	4.64411	4.57858	4.65946	4.5345	4.59294	4.56778	4.61499	4.57044	4.54528	4.49755	4.48275	4.57644	4.64553	4.54192	4.53092	4.69467	4.6133	4.56324	4.55979	4.63583	4.61076	4.61726	4.60618	4.67573	4.55161	4.60815	4.61042	4.58589	4.55743	4.51764	4.55162	4.62719	4.59724	4.61139	4.61536	4.6355	4.52309
45.4485		4.62937	4.56295	4.63847	4.57253	4.65388	4.52898	4.58794	4.56202	4.60934	4.56478	4.53949	4.49223	4.47836	4.57123	4.63935	4.53697	4.52518	4.68802	4.60716	4.55776	4.55389	4.62985	4.60454	4.61146	4.60005	4.66984	4.54584	4.60269	4.60409	4.58041	4.55142	4.51285	4.54599	4.62136	4.59145	4.60558	4.60894	4.62896	4.51733
45.8507		4.62356	4.55688	4.63281	4.56664	4.64831	4.52357	4.58295	4.55635	4.60368	4.55909	4.53351	4.48708	4.47406	4.56603	4.63326	4.53191	4.51956	4.6813	4.60118	4.55219	4.54815	4.62393	4.59847	4.60566	4.59412	4.66383	4.54013	4.59722	4.59797	4.57492	4.54546	4.50802	4.54046	4.61554	4.58582	4.59978	4.60262	4.62249	4.51152
46.2529		4.61792	4.55093	4.62717	4.56086	4.64271	4.51831	4.57807	4.55088	4.59799	4.55341	4.52738	4.48208	4.46976	4.56089	4.62721	4.52681	4.51408	4.67458	4.59531	4.54665	4.54254	4.61807	4.59251	4.59993	4.58834	4.65775	4.53452	4.59177	4.592	4.56943	4.53966	4.50321	4.53511	4.60973	4.58025	4.59399	4.59639	4.61612	4.50569
46.6551		4.61237	4.54518	4.62144	4.55515	4.6371	4.51319	4.5732	4.54547	4.59225	4.5478	4.52118	4.47719	4.46552	4.55579	4.62126	4.52164	4.5087	4.66786	4.58946	4.54113	4.53704	4.61229	4.58664	4.59438	4.58267	4.65161	4.52904	4.58633	4.58616	4.56389	4.53397	4.49833	4.52983	4.60398	4.5748	4.58817	4.59031	4.60986	4.49991
47.0573		4.6069	4.53963	4.61574	4.54957	4.63152	4.50813	4.56836	4.54012	4.58644	4.54226	4.51494	4.47242	4.4613	4.55065	4.61539	4.51649	4.50344	4.66115	4.58371	4.53567	4.53162	4.60657	4.58093	4.58892	4.57709	4.6455	4.52362	4.58086	4.58045	4.55835	4.52838	4.49347	4.52454	4.59834	4.56945	4.58234	4.58433	4.60373	4.49423
47.4595		4.60148	4.53421	4.60999	4.54402	4.62606	4.50321	4.56349	4.53479	4.58064	4.53685	4.50879	4.46769	4.45709	4.54551	4.60954	4.51137	4.49819	4.65455	4.57793	4.53031	4.5262	4.60093	4.57521	4.5837	4.57155	4.63943	4.51829	4.57547	4.57491	4.55276	4.52292	4.48856	4.51936	4.59287	4.56417	4.57658	4.57849	4.59766	4.4887
47.8617		4.59614	4.52889	4.60432	4.53853	4.62078	4.49834	4.55869	4.52952	4.57482	4.53148	4.50282	4.46301	4.45293	4.54037	4.60379	4.50636	4.49305	4.64802	4.57216	4.5251	4.52082	4.59536	4.56963	4.57862	4.56607	4.63347	4.51303	4.57011	4.5694	4.54721	4.51748	4.48367	4.51412	4.58753	4.55891	4.57088	4.57273	4.5917	4.48333
48.2638		4.59079	4.52366	4.59871	4.53307	4.61567	4.49352	4.55386	4.52425	4.5691	4.52624	4.49712	4.45832	4.44879	4.53528	4.59806	4.50148	4.48788	4.64159	4.5664	4.52003	4.51548	4.58986	4.5641	4.57378	4.56067	4.62772	4.50788	4.56482	4.56402	4.54174	4.51208	4.47882	4.50893	4.58244	4.55366	4.56531	4.5671	4.58579	4.47822
48.666		4.58546	4.51847	4.59321	4.52766	4.61077	4.48875	4.54904	4.51898	4.56348	4.52108	4.49169	4.45371	4.44479	4.53014	4.59236	4.49677	4.48278	4.63534	4.56064	4.51508	4.51014	4.58447	4.55867	4.56906	4.55524	4.62218	4.50277	4.55959	4.55865	4.53634	4.50669	4.47407	4.50379	4.57757	4.54838	4.55988	4.56155	4.57998	4.47329
49.0682		4.58018	4.51326	4.58794	4.52231	4.60617	4.48401	4.54428	4.51376	4.55803	4.51595	4.48668	4.44909	4.44084	4.52505	4.58667	4.49235	4.47769	4.62927	4.5549	4.5103	4.50481	4.5792	4.55326	4.56454	4.54986	4.61692	4.49775	4.55439	4.55334	4.53105	4.50129	4.46935	4.49865	4.57295	4.54306	4.55454	4.55605	4.57423	4.46861
49.4704		4.57499	4.508	4.58289	4.51701	4.60182	4.47928	4.53961	4.50868	4.55276	4.51083	4.482	4.44448	4.43704	4.51997	4.58105	4.48817	4.47267	4.62334	4.54918	4.50563	4.49954	4.57394	4.54791	4.56021	4.54446	4.61195	4.49274	4.54932	4.54797	4.52595	4.49587	4.46481	4.49366	4.56854	4.53766	4.54936	4.55062	4.56859	4.46409
49.8726		4.56984	4.50265	4.57812	4.51176	4.59765	4.47449	4.53508	4.5037	4.54781	4.50568	4.47767	4.43994	4.43338	4.5149	4.5755	4.48428	4.46761	4.61764	4.54353	4.50107	4.49433	4.56878	4.54259	4.55609	4.53909	4.60731	4.48778	4.5443	4.54255	4.52095	4.4904	4.46032	4.48874	4.56433	4.53225	4.54434	4.5453	4.56301	4.45971
50.2748		4.56478	4.49726	4.57365	4.50657	4.59363	4.46965	4.53064	4.49887	4.54311	4.50047	4.47371	4.43539	4.42986	4.50985	4.56998	4.48071	4.46263	4.61211	4.53795	4.49664	4.48917	4.56372	4.53726	4.55209	4.53375	4.60287	4.48282	4.53937	4.53703	4.51611	4.48495	4.456	4.48394	4.56036	4.52685	4.53943	4.53999	4.55759	4.45551
50.677		4.55988	4.49175	4.56946	4.50148	4.58973	4.4648	4.52638	4.4942	4.53874	4.49528	4.47002	4.43088	4.42643	4.50482	4.56458	4.47733	4.45772	4.60678	4.53244	4.49226	4.48406	4.55867	4.53192	4.54832	4.52839	4.59865	4.47787	4.53453	4.53147	4.51139	4.4796	4.45185	4.47929	4.55645	4.52146	4.53464	4.53478	4.5523	4.45139
51.0792		4.55516	4.48623	4.56554	4.49642	4.58594	4.45989	4.52225	4.48975	4.53459	4.49004	4.4666	4.42644	4.42315	4.49985	4.55927	4.47417	4.45284	4.60165	4.52696	4.48802	4.47905	4.55363	4.52662	4.54464	4.52302	4.59461	4.47289	4.52981	4.52582	4.50674	4.47429	4.44776	4.47473	4.55261	4.51609	4.53002	4.52969	4.54713	4.44739
51.4814		4.55061	4.48068	4.56181	4.49142	4.58212	4.45497	4.51824	4.4855	4.53072	4.48483	4.46325	4.42207	4.41994	4.49499	4.55405	4.47109	4.448	4.59672	4.52165	4.48381	4.47411	4.54866	4.5214	4.54106	4.51773	4.59057	4.46803	4.52517	4.5202	4.50219	4.46918	4.44379	4.47024	4.54877	4.51075	4.52552	4.52469	4.54207	4.44349
51.8836		4.54624	4.47514	4.55821	4.48651	4.57831	4.45013	4.51436	4.48144	4.52699	4.47973	4.45993	4.41773	4.41672	4.49026	4.54893	4.46806	4.44321	4.59195	4.51642	4.47971	4.46928	4.54365	4.51626	4.53757	4.5125	4.58655	4.46326	4.52061	4.51458	4.49768	4.46426	4.43989	4.4658	4.5449	4.50554	4.52114	4.51983	4.53714	4.43956
52.2858		4.54212	4.46973	4.55467	4.48171	4.57444	4.44541	4.51051	4.4775	4.52341	4.47471	4.45653	4.41347	4.41347	4.48573	4.54394	4.46488	4.43842	4.58728	4.51138	4.47564	4.46457	4.53865	4.5113	4.53411	4.50739	4.58251	4.45863	4.51614	4.50918	4.49317	4.4595	4.43601	4.46142	4.54094	4.50045	4.51684	4.51515	4.53227	4.4357
52.688		4.53814	4.46446	4.55107	4.47705	4.57052	4.4408	4.50664	4.47369	4.51987	4.46991	4.45297	4.40924	4.41013	4.48142	4.53906	4.46159	4.4337	4.58265	4.50651	4.47164	4.46002	4.53366	4.50659	4.53056	4.50243	4.57831	4.45418	4.51179	4.50395	4.48869	4.45503	4.43219	4.45712	4.53686	4.49549	4.51268	4.51067	4.52743	4.43173
53.0902		4.53432	4.45945	4.54742	4.47255	4.56646	4.43647	4.5027	4.46999	4.51625	4.46533	4.44902	4.40506	4.40666	4.47737	4.53435	4.45796	4.42906	4.578	4.50193	4.46762	4.45561	4.52867	4.50214	4.52687	4.49767	4.57393	4.4499	4.50748	4.49912	4.48418	4.45077	4.42835	4.4529	4.53264	4.49075	4.50847	4.5064	4.52267	4.42769
53.4924		4.53057	4.45474	4.54357	4.46826	4.56231	4.43233	4.49865	4.4663	4.5125	4.46102	4.44461	4.40093	4.403	4.47358	4.52976	4.45406	4.42451	4.57324	4.49759	4.46353	4.45143	4.52366	4.49802	4.52301	4.49315	4.5694	4.44579	4.50327	4.4946	4.47964	4.44672	4.42445	4.44884	4.52829	4.48622	4.50423	4.50229	4.51797	4.42343
53.8946		4.52685	4.45046	4.53957	4.46432	4.55796	4.42846	4.49444	4.46263	4.50857	4.45703	4.43968	4.39683	4.39922	4.47005	4.52539	4.44974	4.42005	4.56829	4.49363	4.45938	4.4475	4.51872	4.49424	4.51885	4.48887	4.56471	4.4419	4.49906	4.49051	4.47499	4.44287	4.4205	4.44492	4.52383	4.48198	4.49981	4.49836	4.51345	4.41902
54.2968		4.52312	4.44664	4.53539	4.46062	4.55342	4.42484	4.49008	4.45896	4.50442	4.45333	4.43415	4.39266	4.39519	4.46673	4.52122	4.44507	4.4158	4.56311	4.48996	4.45505	4.4439	4.51389	4.4908	4.51446	4.48488	4.55979	4.43817	4.49486	4.48684	4.47022	4.43921	4.41655	4.44123	4.51927	4.47798	4.49521	4.49459	4.50915	4.4143
54.699		4.51928	4.4433	4.53108	4.45725	4.54863	4.42138	4.48556	4.45525	4.50002	4.44987	4.42797	4.38847	4.39104	4.46365	4.5173	4.44008	4.41179	4.55766	4.48658	4.45058	4.44059	4.50916	4.48763	4.50969	4.48111	4.55476	4.43453	4.49064	4.4835	4.46531	4.43569	4.41249	4.43779	4.51455	4.47431	4.49038	4.49089	4.50511	4.40929
55.1012		4.51529	4.4404	4.5267	4.45416	4.54366	4.41806	4.48088	4.45153	4.49539	4.44662	4.42124	4.38413	4.38671	4.46067	4.51361	4.43479	4.40802	4.55192	4.48349	4.44587	4.4376	4.5046	4.48469	4.50457	4.47763	4.54955	4.431	4.48637	4.4805	4.46025	4.4324	4.40834	4.43455	4.50975	4.47091	4.48538	4.48726	4.50137	4.40404
55.5034		4.51109	4.4379	4.52223	4.45128	4.53854	4.41489	4.47614	4.44772	4.49053	4.44345	4.41396	4.37973	4.38225	4.45782	4.51011	4.42937	4.40449	4.5459	4.48059	4.44097	4.43493	4.50025	4.4819	4.49912	4.47434	4.54433	4.42755	4.48209	4.47777	4.45496	4.42928	4.40415	4.43151	4.50484	4.46765	4.48019	4.48369	4.49799	4.39861
55.9056		4.50678	4.43576	4.51773	4.44853	4.5333	4.41177	4.47134	4.44387	4.48547	4.44026	4.40635	4.37527	4.37777	4.45495	4.50679	4.42383	4.40122	4.53963	4.47782	4.43592	4.43255	4.49607	4.4791	4.49342	4.47125	4.53912	4.42418	4.47777	4.47525	4.44955	4.42628	4.39987	4.42862	4.49985	4.46456	4.47497	4.48007	4.49492	4.39298
56.3078		4.50231	4.43378	4.51324	4.44593	4.52805	4.40865	4.4666	4.44006	4.4803	4.43702	4.39862	4.37083	4.37325	4.4521	4.50365	4.41836	4.39812	4.53321	4.47514	4.43081	4.43038	4.49208	4.47625	4.48753	4.46827	4.53407	4.42081	4.47353	4.47289	4.44403	4.42343	4.3955	4.42583	4.49488	4.46156	4.46979	4.47641	4.4921	4.38733
56.71		4.49782	4.43191	4.50873	4.44332	4.52286	4.4056	4.46194	4.43625	4.47516	4.43364	4.39097	4.36641	4.3688	4.44922	4.50054	4.41301	4.39516	4.52678	4.47246	4.42571	4.42829	4.48825	4.4733	4.48155	4.46527	4.5292	4.41748	4.46944	4.47069	4.43846	4.42066	4.39105	4.42314	4.48994	4.45846	4.46478	4.47269	4.48938	4.38176
57.1122		4.49341	4.42998	4.50429	4.44064	4.51787	4.40255	4.45749	4.43251	4.47006	4.43012	4.38362	4.3621	4.36446	4.44635	4.49746	4.40788	4.39226	4.5205	4.46977	4.42068	4.42617	4.48451	4.47017	4.47567	4.46222	4.52468	4.41421	4.46552	4.46853	4.43301	4.41787	4.38657	4.42048	4.48517	4.4553	4.46003	4.46888	4.48672	4.37638
57.5144		4.48904	4.42792	4.49997	4.43783	4.51311	4.3995	4.45328	4.42882	4.46511	4.42647	4.37686	4.358	4.36038	4.44342	4.49436	4.40314	4.38929	4.5144	4.46707	4.41581	4.42396	4.48088	4.46689	4.47009	4.45901	4.5205	4.41101	4.46191	4.46642	4.42765	4.41505	4.38214	4.41777	4.48065	4.45205	4.45558	4.46497	4.48399	4.37126
57.9166		4.48489	4.42568	4.49578	4.43484	4.50866	4.39648	4.4493	4.42528	4.46039	4.42271	4.37079	4.35412	4.35658	4.44051	4.49119	4.39874	4.38631	4.50871	4.46437	4.41124	4.42152	4.47724	4.46345	4.46483	4.45564	4.51677	4.40781	4.45851	4.46421	4.42256	4.41213	4.37771	4.41502	4.47636	4.44861	4.45146	4.46098	4.4811	4.36651
58.3188		4.48091	4.42326	4.49179	4.43161	4.50443	4.3935	4.4456	4.42182	4.45594	4.41883	4.36548	4.3505	4.35307	4.43761	4.48801	4.39469	4.38323	4.50349	4.46168	4.4069	4.41878	4.47364	4.45992	4.46014	4.45205	4.51339	4.40469	4.45541	4.46193	4.41774	4.40905	4.37339	4.4122	4.47241	4.44505	4.4477	4.45695	4.478	4.36218
58.721		4.4772	4.42063	4.48807	4.42809	4.50049	4.39059	4.44225	4.41843	4.45182	4.41483	4.36098	4.34716	4.34986	4.43472	4.48474	4.39109	4.38008	4.49883	4.45897	4.40295	4.41578	4.47015	4.45632	4.45596	4.44831	4.5103	4.40163	4.45245	4.45943	4.41328	4.40583	4.3692	4.40924	4.4688	4.44136	4.44417	4.45299	4.47463	4.35824
59.1232		4.47369	4.41779	4.48464	4.42432	4.49679	4.3877	4.43909	4.41511	4.44802	4.4108	4.35725	4.34404	4.34697	4.43182	4.48138	4.38778	4.37688	4.49476	4.45622	4.39926	4.41249	4.46684	4.45275	4.45239	4.44455	4.50744	4.39859	4.44958	4.45672	4.4091	4.40241	4.36518	4.40623	4.46549	4.4376	4.44091	4.44914	4.47108	4.3547
59.5254		4.47038	4.41483	4.48148	4.4204	4.49334	4.38483	4.43619	4.41173	4.44448	4.40668	4.35418	4.34114	4.34425	4.42896	4.47795	4.38473	4.37361	4.49121	4.45342	4.39588	4.40902	4.46368	4.44916	4.44933	4.44082	4.50469	4.39566	4.44672	4.45367	4.40523	4.39892	4.36135	4.4031	4.46238	4.43382	4.43779	4.44541	4.4674	4.35142
59.9276		4.4673	4.41172	4.47861	4.41636	4.49011	4.38208	4.43351	4.40838	4.44123	4.40258	4.35168	4.33842	4.34167	4.42606	4.47446	4.38197	4.37032	4.48824	4.45045	4.39279	4.40545	4.46078	4.44565	4.44668	4.43732	4.50193	4.39276	4.44373	4.45037	4.4017	4.39537	4.3577	4.39993	4.45944	4.42998	4.43481	4.44185	4.46364	4.34839
60.3298		4.46444	4.40856	4.47604	4.41237	4.48705	4.37934	4.4309	4.40497	4.43818	4.39857	4.34955	4.33588	4.33909	4.42321	4.47088	4.3793	4.36697	4.48563	4.44731	4.38986	4.40175	4.45821	4.44216	4.44437	4.43414	4.49906	4.38988	4.44059	4.4468	4.39838	4.39183	4.35427	4.39672	4.45657	4.42613	4.43193	4.43846	4.45989	4.34549
60.732		4.4618	4.40529	4.47369	4.40851	4.4842	4.37666	4.42837	4.40153	4.43539	4.39477	4.34765	4.33341	4.33645	4.4203	4.46721	4.37677	4.36369	4.48335	4.4439	4.38705	4.39814	4.45585	4.43875	4.44228	4.43133	4.49611	4.38702	4.43727	4.44302	4.3953	4.38831	4.35109	4.39346	4.4538	4.42236	4.42906	4.43529	4.4563	4.34272
61.1342		4.4593	4.40203	4.47144	4.40496	4.48153	4.37406	4.42576	4.39811	4.43271	4.39127	4.34591	4.33103	4.33367	4.41735	4.46353	4.37428	4.36044	4.4812	4.44028	4.38437	4.39454	4.45374	4.43541	4.44023	4.42892	4.49297	4.38422	4.43374	4.43913	4.39244	4.38495	4.34807	4.39019	4.45102	4.41862	4.42622	4.43223	4.45279	4.33998
61.5364		4.45704	4.39873	4.46929	4.40179	4.47896	4.37145	4.42306	4.39471	4.43026	4.3882	4.34425	4.32866	4.3307	4.41437	4.45981	4.37186	4.3573	4.47904	4.43641	4.38166	4.39102	4.45172	4.43216	4.43815	4.42684	4.4897	4.38134	4.43008	4.43523	4.38972	4.38178	4.34526	4.38694	4.44834	4.41501	4.42347	4.42924	4.44946	4.33731
61.9386		4.45485	4.39546	4.46706	4.39899	4.47642	4.36893	4.42024	4.39145	4.42796	4.38554	4.34261	4.32632	4.32763	4.41131	4.45617	4.36952	4.35424	4.47681	4.43244	4.37888	4.38754	4.44974	4.42889	4.43602	4.42493	4.48636	4.37845	4.42639	4.43136	4.38709	4.37876	4.34266	4.38375	4.44571	4.41156	4.42075	4.42631	4.44628	4.33476
62.3408		4.45274	4.3922	4.46474	4.39659	4.47393	4.36638	4.41722	4.38842	4.42583	4.38331	4.34098	4.32396	4.32449	4.40816	4.45257	4.36729	4.35134	4.47446	4.42843	4.37611	4.38418	4.44765	4.42568	4.4337	4.4231	4.48296	4.37546	4.42272	4.42756	4.38453	4.37594	4.34026	4.38061	4.44324	4.40824	4.41817	4.4234	4.44318	4.33232
62.743		4.45063	4.38903	4.46221	4.39451	4.47141	4.36382	4.41406	4.38565	4.4239	4.38135	4.33933	4.32155	4.32133	4.40486	4.44908	4.36515	4.34861	4.47195	4.4244	4.37324	4.38083	4.44537	4.42246	4.43128	4.4212	4.47955	4.37238	4.41922	4.42392	4.38202	4.3733	4.33808	4.3776	4.44091	4.40514	4.4157	4.42048	4.44011	4.33002
63.1452		4.44844	4.38587	4.45947	4.39261	4.46875	4.36115	4.41082	4.38318	4.42203	4.3795	4.33774	4.31914	4.3183	4.40149	4.44574	4.36311	4.34613	4.46931	4.4205	4.37034	4.37759	4.44283	4.41912	4.42877	4.41913	4.47618	4.36916	4.41601	4.42046	4.37953	4.3709	4.33611	4.37473	4.43877	4.40221	4.41341	4.41762	4.43701	4.32799
63.5474		4.44609	4.38271	4.45652	4.39081	4.46597	4.35835	4.40749	4.38099	4.42024	4.37764	4.33608	4.31667	4.31549	4.398	4.44255	4.36114	4.34383	4.46663	4.41679	4.36745	4.3744	4.43998	4.41568	4.42617	4.41684	4.4728	4.36582	4.41314	4.41707	4.37713	4.3686	4.33436	4.37204	4.43675	4.39946	4.41131	4.41477	4.43396	4.32616
63.9496		4.44364	4.3796	4.4534	4.38901	4.46307	4.35546	4.40424	4.37903	4.41852	4.37559	4.33451	4.31423	4.31295	4.39445	4.43959	4.35921	4.34169	4.464	4.41325	4.36459	4.37131	4.43683	4.41209	4.42361	4.41433	4.46952	4.36235	4.41065	4.41381	4.37479	4.36649	4.33284	4.36955	4.43483	4.39682	4.40934	4.41202	4.43094	4.32451
64.3518		4.44105	4.3764	4.45019	4.38716	4.46012	4.35251	4.40113	4.37717	4.41678	4.37332	4.33289	4.31175	4.3108	4.39089	4.43678	4.35729	4.33966	4.46147	4.40991	4.36179	4.36841	4.43346	4.40848	4.42116	4.41161	4.46633	4.35882	4.40854	4.41068	4.37258	4.36444	4.33147	4.36724	4.43297	4.39433	4.40754	4.40945	4.42808	4.32306
64.754		4.43833	4.37321	4.44703	4.38524	4.45725	4.34949	4.39823	4.37538	4.41504	4.37082	4.33125	4.30934	4.30892	4.38746	4.4342	4.35529	4.33765	4.45912	4.40672	4.35905	4.36572	4.43001	4.40483	4.41877	4.40876	4.46329	4.35529	4.40669	4.40762	4.37055	4.36248	4.33032	4.36512	4.43115	4.39193	4.40582	4.40709	4.42539	4.32169
65.1562		4.43559	4.36998	4.44391	4.38331	4.45454	4.34649	4.39552	4.37355	4.41333	4.36815	4.32958	4.307	4.30739	4.38421	4.43176	4.35327	4.33568	4.45695	4.40368	4.3564	4.36321	4.42654	4.40126	4.4166	4.40577	4.46044	4.35176	4.40498	4.40468	4.36867	4.36046	4.32921	4.363	4.42933	4.38974	4.40421	4.40494	4.42294	4.32034
65.5584		4.43283	4.36671	4.44101	4.3813	4.45216	4.34365	4.39313	4.37152	4.4116	4.3654	4.32786	4.30476	4.30609	4.38118	4.42947	4.35118	4.33363	4.45498	4.40076	4.35379	4.3609	4.42326	4.39796	4.41455	4.40271	4.45775	4.34832	4.40335	4.40185	4.36689	4.3584	4.32815	4.36088	4.42749	4.38771	4.40257	4.403	4.42075	4.31896
65.9606		4.43008	4.36345	4.43828	4.37924	4.45023	4.34098	4.39094	4.36929	4.40989	4.36264	4.32601	4.30261	4.30491	4.37833	4.42729	4.34911	4.33148	4.45322	4.39804	4.35125	4.3588	4.42028	4.39494	4.41263	4.39962	4.45534	4.34505	4.40155	4.39914	4.36517	4.35621	4.32703	4.35857	4.42565	4.38588	4.4009	4.40114	4.41878	4.31753
66.3628		4.42741	4.36024	4.43572	4.37709	4.44886	4.33849	4.38896	4.36692	4.40819	4.36001	4.32413	4.30051	4.30378	4.37568	4.42513	4.34704	4.32931	4.45153	4.3954	4.34885	4.35681	4.41769	4.3923	4.41076	4.39651	4.45319	4.34197	4.39952	4.39658	4.36343	4.35388	4.3257	4.35601	4.42381	4.38435	4.39914	4.39936	4.41687	4.31593
66.765		4.42486	4.35722	4.43334	4.3749	4.44798	4.33625	4.38709	4.36435	4.40651	4.3575	4.32216	4.29852	4.30257	4.37319	4.42302	4.34505	4.32714	4.44994	4.39293	4.34662	4.35486	4.41559	4.39004	4.40896	4.39337	4.45133	4.33905	4.39726	4.39423	4.36161	4.35142	4.32418	4.35321	4.42208	4.38301	4.39721	4.39751	4.41497	4.31425
67.1672		4.4224	4.35437	4.4311	4.37248	4.44754	4.33419	4.3853	4.36175	4.40485	4.35507	4.32022	4.29657	4.30118	4.37077	4.42086	4.34319	4.32497	4.44839	4.39056	4.34462	4.35287	4.4139	4.3882	4.40719	4.39025	4.44967	4.3364	4.39482	4.392	4.35967	4.34884	4.32246	4.35019	4.42042	4.38188	4.3951	4.39553	4.41297	4.31242
67.5694		4.42008	4.35179	4.42901	4.36984	4.44747	4.33224	4.38343	4.35913	4.40308	4.35268	4.31834	4.29463	4.29956	4.36836	4.41872	4.34136	4.3229	4.4469	4.38823	4.34293	4.3508	4.41251	4.38663	4.40538	4.38725	4.44821	4.33395	4.3922	4.38989	4.35754	4.3462	4.32056	4.3471	4.41895	4.38075	4.39273	4.3933	4.41082	4.31057
67.9716		4.41784	4.34954	4.42707	4.367	4.44752	4.33037	4.38154	4.35657	4.4012	4.35031	4.31661	4.2927	4.29773	4.36599	4.41657	4.33962	4.32097	4.44548	4.38596	4.34164	4.34857	4.41126	4.38526	4.40366	4.38435	4.44689	4.33172	4.38956	4.38794	4.35526	4.34367	4.31856	4.34405	4.41764	4.3796	4.39021	4.39083	4.40853	4.30878
68.3738		4.41577	4.34761	4.42528	4.36385	4.44747	4.32846	4.37956	4.35418	4.39909	4.34783	4.31513	4.29066	4.29566	4.36373	4.41442	4.33785	4.31918	4.44421	4.38368	4.34073	4.34618	4.41005	4.38397	4.40193	4.38165	4.44558	4.32968	4.38703	4.38603	4.35296	4.34132	4.31662	4.34123	4.41645	4.3782	4.38749	4.38811	4.40614	4.30712
68.776		4.41376	4.34596	4.42365	4.36063	4.4472	4.32649	4.37749	4.35198	4.3968	4.34528	4.31384	4.2885	4.29346	4.36156	4.41228	4.336	4.31755	4.44316	4.38136	4.34015	4.34366	4.40863	4.38263	4.40032	4.37921	4.44424	4.32783	4.38467	4.38413	4.35065	4.33922	4.31474	4.33883	4.41531	4.37651	4.38469	4.38515	4.40369	4.30566
69.1782		4.41189	4.34463	4.42227	4.35739	4.44647	4.32444	4.37543	4.34998	4.39425	4.3426	4.31284	4.28622	4.29126	4.35958	4.4102	4.33398	4.31596	4.44232	4.37898	4.33978	4.34097	4.407	4.38116	4.39875	4.37698	4.44292	4.32607	4.38261	4.38222	4.34847	4.33747	4.31304	4.33685	4.41423	4.37442	4.38185	4.38213	4.40128	4.30446
69.5804		4.41005	4.3435	4.42109	4.35434	4.44521	4.32221	4.37337	4.34812	4.3916	4.33982	4.31199	4.28381	4.28914	4.35786	4.40823	4.33184	4.31445	4.44171	4.37653	4.33956	4.33823	4.40504	4.37954	4.39723	4.375	4.44152	4.32436	4.38085	4.3803	4.34644	4.33608	4.3115	4.33528	4.41303	4.37198	4.37908	4.37904	4.39892	4.30354
69.9826		4.40826	4.34263	4.42003	4.35164	4.4434	4.31991	4.37142	4.3464	4.38884	4.33696	4.31125	4.28125	4.28717	4.35645	4.40628	4.32957	4.31295	4.44119	4.37405	4.33923	4.3355	4.40281	4.37783	4.39571	4.37318	4.44011	4.32268	4.37929	4.3783	4.34457	4.33498	4.31003	4.33407	4.41164	4.36929	4.37643	4.37607	4.39663	4.30282
70.3848		4.40652	4.34201	4.4191	4.34935	4.44107	4.3174	4.36962	4.34474	4.38619	4.33404	4.3105	4.2787	4.28539	4.35532	4.40452	4.32723	4.31138	4.44074	4.37157	4.33861	4.33283	4.40033	4.37601	4.39419	4.37149	4.43879	4.32101	4.37794	4.3763	4.34278	4.33418	4.30866	4.33313	4.40997	4.36649	4.37399	4.37329	4.39433	4.30221
70.787		4.40491	4.34161	4.41806	4.34748	4.43828	4.31485	4.36803	4.34304	4.38374	4.33119	4.30956	4.2762	4.28374	4.3545	4.40286	4.32488	4.30975	4.4401	4.36914	4.33763	4.33038	4.39769	4.37425	4.39264	4.36989	4.43754	4.31928	4.37665	4.37434	4.34109	4.33347	4.30722	4.33219	4.40807	4.36382	4.37182	4.37086	4.39211	4.3016
71.1892		4.40337	4.3415	4.41694	4.34595	4.43519	4.31217	4.36674	4.34126	4.38161	4.32846	4.30834	4.27384	4.28209	4.35392	4.40132	4.32261	4.30796	4.43919	4.36679	4.33615	4.32815	4.39498	4.3727	4.39095	4.36835	4.43635	4.31754	4.37545	4.37246	4.3393	4.33274	4.30571	4.33112	4.4059	4.36145	4.37	4.36884	4.38989	4.30086
71.5914		4.40196	4.34166	4.41555	4.34452	4.43193	4.30948	4.36573	4.33945	4.37989	4.32589	4.30674	4.27172	4.28037	4.35358	4.39995	4.32046	4.30604	4.43783	4.36463	4.33417	4.32621	4.39221	4.37142	4.38925	4.36684	4.43523	4.31579	4.37422	4.37072	4.3374	4.33185	4.30411	4.32988	4.40349	4.35947	4.36855	4.36732	4.38783	4.29986
71.9936		4.40075	4.34204	4.41381	4.34306	4.42862	4.30683	4.365	4.33759	4.37852	4.32364	4.30468	4.26998	4.27848	4.35335	4.3987	4.31842	4.30393	4.43594	4.36269	4.33185	4.32441	4.38941	4.37048	4.38758	4.36541	4.43408	4.31414	4.37296	4.36908	4.33533	4.33074	4.30248	4.32841	4.40094	4.35793	4.36742	4.36634	4.38594	4.29855
72.3958		4.39968	4.34256	4.41175	4.3413	4.42543	4.30435	4.36451	4.33579	4.37745	4.32174	4.30217	4.2686	4.27637	4.35315	4.39755	4.31654	4.30154	4.43355	4.36108	4.32925	4.32284	4.38651	4.36988	4.38599	4.36401	4.43282	4.31255	4.37163	4.3676	4.33313	4.32929	4.30082	4.32678	4.39818	4.35686	4.36662	4.36597	4.38432	4.2968
72.798		4.3987	4.3431	4.40936	4.33925	4.42248	4.30215	4.36415	4.33402	4.37652	4.32018	4.29924	4.26764	4.27399	4.35289	4.39642	4.31472	4.2989	4.43067	4.35981	4.3266	4.32124	4.38352	4.36944	4.38459	4.3627	4.43131	4.31111	4.37027	4.36611	4.33078	4.32747	4.29912	4.32511	4.39531	4.35611	4.36608	4.36609	4.38299	4.29466
73.2002		4.3978	4.34345	4.40673	4.33695	4.41968	4.30039	4.36379	4.33243	4.37562	4.31896	4.29611	4.26702	4.2715	4.35241	4.39526	4.313	4.29594	4.4275	4.35889	4.32412	4.31963	4.38041	4.36905	4.38341	4.36146	4.42951	4.30971	4.36888	4.3646	4.32848	4.32538	4.2975	4.32344	4.39235	4.35544	4.36568	4.36659	4.382	4.2921
73.6024		4.39689	4.34356	4.40397	4.33446	4.41716	4.29899	4.36333	4.33094	4.37463	4.31806	4.29288	4.26667	4.26898	4.35157	4.39401	4.31144	4.29274	4.42411	4.35826	4.32193	4.31797	4.37715	4.3684	4.38247	4.36027	4.42739	4.30831	4.36742	4.36294	4.32629	4.32295	4.29597	4.32198	4.38937	4.35477	4.36541	4.36732	4.38124	4.28918
74.0046		4.39585	4.34323	4.40124	4.3321	4.41491	4.29801	4.36251	4.32956	4.37359	4.31736	4.28985	4.26653	4.26666	4.35023	4.39259	4.30997	4.28933	4.4207	4.3579	4.32007	4.31627	4.37384	4.36734	4.38176	4.359	4.42488	4.30688	4.36595	4.36098	4.32428	4.32037	4.29448	4.32078	4.38635	4.35383	4.36505	4.36807	4.3805	4.2859
74.4068		4.39461	4.34244	4.39865	4.33008	4.4128	4.29734	4.3613	4.32822	4.37244	4.31685	4.28721	4.26654	4.26474	4.34838	4.39113	4.30865	4.28586	4.41737	4.35762	4.31855	4.31464	4.37057	4.36573	4.38114	4.35763	4.42218	4.30528	4.36439	4.35873	4.32249	4.31764	4.29307	4.31989	4.38353	4.35261	4.36449	4.36856	4.37967	4.2824
74.809		4.39317	4.34118	4.39635	4.32865	4.41083	4.29685	4.35958	4.3269	4.37129	4.31644	4.28503	4.2667	4.26336	4.34605	4.38956	4.30742	4.28253	4.41423	4.35735	4.31718	4.31323	4.36746	4.3636	4.38049	4.356	4.41932	4.30351	4.36271	4.35614	4.32092	4.31491	4.29173	4.31928	4.38096	4.35102	4.36364	4.36859	4.37851	4.27872
75.2112		4.39155	4.33952	4.39436	4.32788	4.40897	4.29629	4.35742	4.3255	4.37027	4.31612	4.28349	4.26698	4.26264	4.3434	4.38804	4.30625	4.27944	4.41124	4.35696	4.31578	4.31224	4.36471	4.36107	4.37968	4.35405	4.41653	4.3016	4.36089	4.35331	4.31951	4.31224	4.29052	4.31889	4.37889	4.34922	4.36236	4.36801	4.37693	4.27496
75.6134		4.38977	4.33745	4.3927	4.32777	4.40708	4.2956	4.35489	4.324	4.36944	4.31579	4.28244	4.26738	4.26254	4.34072	4.38666	4.30506	4.27671	4.40848	4.35646	4.31417	4.31182	4.3624	4.35837	4.37865	4.35185	4.41399	4.29957	4.3589	4.35029	4.31815	4.30982	4.2894	4.3186	4.37735	4.34725	4.3605	4.36661	4.37485	4.27117
76.0156		4.38796	4.33508	4.39122	4.32808	4.40514	4.29462	4.35224	4.32241	4.36883	4.31554	4.28184	4.26784	4.26299	4.33814	4.38544	4.3037	4.27449	4.40594	4.35582	4.31214	4.312	4.36064	4.35579	4.37734	4.34943	4.41188	4.29749	4.35669	4.34732	4.31685	4.30763	4.28832	4.31822	4.37641	4.34533	4.35805	4.36442	4.37232	4.2674
76.4178		4.38622	4.33245	4.38986	4.32864	4.4031	4.29342	4.34964	4.32066	4.36831	4.31516	4.2815	4.26833	4.26377	4.33597	4.38441	4.30206	4.27267	4.40358	4.35506	4.30967	4.31272	4.35946	4.35357	4.37578	4.34688	4.41038	4.29535	4.35427	4.34452	4.31554	4.30579	4.2873	4.31767	4.37591	4.34359	4.35504	4.36156	4.36943	4.26363
76.82		4.38463	4.32956	4.38844	4.32917	4.40099	4.29203	4.34734	4.31879	4.36782	4.31462	4.28119	4.26867	4.26463	4.33428	4.38346	4.30013	4.27126	4.40148	4.35423	4.30684	4.31378	4.35878	4.35193	4.37418	4.34446	4.40957	4.29321	4.35164	4.34211	4.31432	4.30437	4.28625	4.31677	4.37575	4.34205	4.35149	4.35815	4.36641	4.25995
77.2222		4.38328	4.32635	4.3869	4.32948	4.39882	4.29056	4.34559	4.31681	4.3671	4.31373	4.2807	4.2687	4.26534	4.33318	4.38244	4.29795	4.27001	4.39955	4.35343	4.30397	4.31506	4.35845	4.3508	4.37256	4.34217	4.40944	4.29094	4.34889	4.34031	4.31322	4.30341	4.28501	4.3155	4.37557	4.34069	4.34759	4.35446	4.3634	4.25637
77.6244		4.38217	4.32287	4.38513	4.32958	4.39664	4.2892	4.34445	4.31467	4.36611	4.31231	4.27989	4.26831	4.26571	4.33255	4.38114	4.2956	4.26882	4.39789	4.35267	4.30131	4.31622	4.35832	4.35012	4.37118	4.34018	4.40995	4.28854	4.34608	4.3393	4.31232	4.30286	4.28351	4.31377	4.37518	4.33943	4.34348	4.35083	4.36059	4.25282
78.0266		4.38127	4.31918	4.38324	4.32951	4.3946	4.28793	4.34395	4.31236	4.36472	4.31028	4.27874	4.26749	4.26559	4.33215	4.37941	4.29333	4.26759	4.39648	4.35198	4.29925	4.31706	4.35833	4.34964	4.36994	4.33846	4.41093	4.28602	4.34337	4.33908	4.31157	4.30278	4.28165	4.31164	4.37438	4.33818	4.33935	4.3474	4.35812	4.24943
78.4288		4.3806	4.31529	4.3813	4.32946	4.39286	4.28684	4.34397	4.31004	4.36297	4.30768	4.27717	4.26615	4.26504	4.33179	4.37705	4.29133	4.26611	4.39528	4.35136	4.29805	4.31739	4.3583	4.34907	4.36895	4.33693	4.41215	4.28338	4.34076	4.33964	4.31088	4.3031	4.27944	4.30923	4.37306	4.3369	4.33531	4.34448	4.35602	4.24631
78.831		4.37997	4.31137	4.37952	4.32969	4.39148	4.28577	4.34431	4.30778	4.36098	4.30473	4.27521	4.26447	4.26414	4.33117	4.37409	4.28967	4.26433	4.39423	4.35074	4.2978	4.31713	4.35822	4.34805	4.36796	4.33535	4.41333	4.28074	4.33842	4.34077	4.30996	4.3039	4.27678	4.30657	4.37123	4.33542	4.33158	4.34201	4.3543	4.24357
79.2332		4.37925	4.30745	4.37804	4.33033	4.3906	4.28464	4.34467	4.30579	4.35892	4.30186	4.27291	4.26268	4.26299	4.33019	4.37061	4.28848	4.26231	4.39318	4.35004	4.29842	4.31609	4.35818	4.34639	4.36684	4.33371	4.41418	4.27828	4.33634	4.34203	4.30866	4.30494	4.27386	4.30379	4.36904	4.33391	4.32824	4.34006	4.35284	4.24137
79.6354		4.37841	4.30377	4.37699	4.33149	4.3902	4.28326	4.3447	4.30428	4.35701	4.29963	4.27045	4.26097	4.26169	4.32864	4.36696	4.28769	4.25997	4.39209	4.34915	4.2997	4.31425	4.35814	4.34396	4.36533	4.33184	4.41453	4.27621	4.33468	4.34298	4.30665	4.30612	4.2707	4.30099	4.3666	4.33238	4.32542	4.33839	4.35162	4.2398
80.0376		4.37728	4.3003	4.37645	4.33297	4.39029	4.28151	4.34418	4.30344	4.35528	4.29865	4.26789	4.25961	4.26032	4.32664	4.3635	4.28716	4.25749	4.3909	4.34801	4.3012	4.31154	4.35814	4.34082	4.36327	4.32976	4.41419	4.27479	4.33334	4.34318	4.30376	4.30726	4.26737	4.29817	4.36404	4.33098	4.32312	4.33689	4.35037	4.23886
80.4398		4.37587	4.29715	4.37633	4.33465	4.39071	4.27924	4.34292	4.30331	4.35388	4.29942	4.26533	4.25861	4.2588	4.32422	4.36063	4.28661	4.25496	4.38964	4.34647	4.30263	4.30798	4.35814	4.33719	4.36057	4.32759	4.41314	4.27408	4.33235	4.34228	4.29993	4.30795	4.26406	4.29531	4.36143	4.32986	4.32147	4.33533	4.34905	4.23849
80.842		4.37423	4.29433	4.3766	4.33606	4.39135	4.2764	4.34085	4.30396	4.35268	4.30209	4.26292	4.25796	4.25701	4.32155	4.35872	4.28594	4.25251	4.38837	4.34449	4.3036	4.30364	4.35803	4.33331	4.35724	4.32547	4.41141	4.2742	4.33166	4.34008	4.29531	4.30799	4.26079	4.29233	4.35882	4.32909	4.32038	4.33377	4.34745	4.23841
81.2442		4.37241	4.2918	4.37709	4.3369	4.3921	4.27299	4.33815	4.30513	4.35163	4.3065	4.26065	4.25755	4.25488	4.31889	4.35787	4.28498	4.25043	4.38726	4.34205	4.30406	4.29862	4.35764	4.32959	4.3534	4.32356	4.40909	4.27498	4.33117	4.33677	4.29009	4.30696	4.25768	4.28913	4.3562	4.32869	4.31982	4.33215	4.34558	4.23854
81.6464		4.37056	4.28959	4.37757	4.33688	4.39281	4.2691	4.33505	4.30674	4.3506	4.31207	4.25852	4.25703	4.2522	4.31635	4.35819	4.28371	4.24881	4.3865	4.33921	4.30403	4.29316	4.35672	4.32622	4.34925	4.32196	4.40634	4.27619	4.33078	4.33268	4.28472	4.3048	4.25471	4.28578	4.35353	4.32853	4.31952	4.33068	4.34343	4.23858
82.0485		4.36873	4.28766	4.37789	4.33578	4.39331	4.26477	4.33169	4.30856	4.34936	4.31798	4.25637	4.25615	4.24912	4.31405	4.3594	4.28217	4.24788	4.38626	4.336	4.30362	4.28766	4.35509	4.32342	4.34504	4.32054	4.40341	4.27747	4.33044	4.32833	4.27959	4.30148	4.25203	4.28227	4.35081	4.32841	4.31934	4.32936	4.34115	4.23854
82.4507		4.36709	4.286	4.3779	4.33371	4.39341	4.26023	4.32845	4.31038	4.34789	4.32316	4.25399	4.25461	4.24579	4.31203	4.36122	4.28051	4.24758	4.38651	4.33265	4.30303	4.28249	4.35261	4.32114	4.34101	4.31918	4.40043	4.27843	4.3302	4.32428	4.27513	4.2972	4.24975	4.27877	4.34814	4.32805	4.31903	4.32828	4.33889	4.23843
82.8529		4.3656	4.28452	4.37744	4.33082	4.39299	4.25573	4.32529	4.31212	4.34603	4.32676	4.25124	4.25241	4.24252	4.3102	4.36317	4.27893	4.24785	4.38718	4.32933	4.30234	4.2781	4.34932	4.31924	4.33733	4.31758	4.39754	4.27873	4.32994	4.32088	4.27174	4.29237	4.24791	4.27553	4.34567	4.32716	4.31831	4.3274	4.33687	4.23844
83.2551		4.36417	4.28322	4.37642	4.32747	4.39191	4.25151	4.32225	4.31367	4.34376	4.32807	4.24784	4.24959	4.23974	4.30834	4.3649	4.27753	4.24841	4.38791	4.32616	4.30146	4.27488	4.34532	4.31739	4.33408	4.3154	4.39482	4.27793	4.32982	4.31831	4.26955	4.28739	4.24667	4.27282	4.34349	4.32544	4.31708	4.32654	4.33523	4.23872
83.6573		4.36274	4.28187	4.37469	4.324	4.38999	4.24778	4.31918	4.31489	4.34106	4.32686	4.24384	4.24646	4.23776	4.30621	4.36612	4.27638	4.24893	4.38834	4.32329	4.30028	4.27304	4.34084	4.31532	4.33132	4.31237	4.39224	4.27591	4.32984	4.31655	4.26867	4.28283	4.2461	4.27082	4.34167	4.32274	4.31522	4.32545	4.33412	4.23946
84.0595		4.36107	4.28033	4.37216	4.32079	4.38722	4.24484	4.3159	4.31573	4.33808	4.32336	4.23932	4.24343	4.23674	4.30353	4.36667	4.27545	4.24909	4.38799	4.32081	4.29858	4.27264	4.33617	4.31282	4.32899	4.30823	4.38976	4.27255	4.32997	4.31508	4.26881	4.27913	4.24618	4.26976	4.34027	4.319	4.31273	4.32397	4.33346	4.24072
84.4617		4.35893	4.27849	4.36887	4.31809	4.38364	4.2426	4.3123	4.3159	4.33492	4.31804	4.23457	4.24092	4.23661	4.30019	4.36643	4.27456	4.24857	4.3865	4.31873	4.29623	4.27353	4.3316	4.30992	4.32695	4.30307	4.38729	4.26787	4.33023	4.31355	4.26974	4.2766	4.24683	4.26963	4.3392	4.31445	4.30967	4.32193	4.33307	4.24232
84.8639		4.35612	4.27625	4.36488	4.31598	4.37939	4.24096	4.30825	4.31525	4.33176	4.31167	4.22997	4.23937	4.23701	4.29599	4.36553	4.27355	4.24733	4.38379	4.31714	4.29303	4.27536	4.32743	4.30676	4.32519	4.29707	4.38461	4.26204	4.33047	4.31133	4.27091	4.2754	4.24785	4.2704	4.3384	4.30938	4.30605	4.31941	4.33261	4.2439
85.2661		4.35257	4.27375	4.36048	4.31457	4.37477	4.23968	4.30399	4.31358	4.32879	4.30488	4.22598	4.23895	4.23745	4.29107	4.36417	4.27216	4.24541	4.37996	4.31596	4.28924	4.27771	4.32378	4.30382	4.3236	4.29056	4.38169	4.25527	4.33059	4.30822	4.27205	4.27551	4.2488	4.27198	4.33758	4.30414	4.30185	4.31647	4.33171	4.24495
85.6683		4.34815	4.27122	4.35601	4.31361	4.37003	4.23838	4.29979	4.31083	4.32631	4.29828	4.2229	4.23977	4.23754	4.28566	4.36252	4.27026	4.24307	4.37543	4.31518	4.28512	4.28009	4.32078	4.30149	4.32216	4.28408	4.37837	4.24785	4.33036	4.30416	4.27284	4.27669	4.24927	4.27409	4.33667	4.29918	4.2969	4.31328	4.32986	4.24497
86.0705		4.34303	4.26895	4.35195	4.31302	4.36545	4.23676	4.29597	4.307	4.3244	4.29219	4.22103	4.24157	4.23683	4.28027	4.36089	4.2678	4.24062	4.37079	4.31473	4.28093	4.28208	4.31837	4.30025	4.32085	4.2781	4.37466	4.24006	4.32962	4.29945	4.27309	4.27861	4.24894	4.27652	4.33553	4.29491	4.29112	4.31002	4.32687	4.24345
86.4727		4.33724	4.26728	4.34869	4.3125	4.36125	4.23461	4.29293	4.30229	4.32327	4.28675	4.2203	4.24379	4.23528	4.27542	4.35948	4.26474	4.23837	4.36675	4.31446	4.27706	4.28334	4.31641	4.30025	4.31983	4.27294	4.37059	4.23221	4.32813	4.29459	4.2729	4.28076	4.24742	4.27899	4.3341	4.29159	4.28451	4.30678	4.32248	4.24019
86.8749		4.33106	4.26647	4.34647	4.31187	4.35746	4.23197	4.29091	4.29698	4.32287	4.28188	4.22053	4.24584	4.23296	4.27181	4.35845	4.26115	4.23643	4.36377	4.31423	4.27375	4.28383	4.31467	4.30133	4.31914	4.26892	4.36621	4.22472	4.32576	4.29017	4.27232	4.28265	4.24467	4.28124	4.33235	4.28938	4.27726	4.30361	4.31682	4.2352
87.2771		4.32468	4.26652	4.34533	4.311	4.35412	4.22909	4.29002	4.29136	4.32307	4.27741	4.22123	4.247	4.2303	4.27001	4.35789	4.25724	4.23479	4.36209	4.31389	4.271	4.28357	4.31294	4.30304	4.31902	4.26605	4.36167	4.21791	4.32243	4.28665	4.27143	4.28356	4.24073	4.2828	4.33035	4.28834	4.26989	4.30043	4.31031	4.22868
87.6793		4.31836	4.26715	4.34497	4.30983	4.35122	4.22636	4.2903	4.28579	4.32359	4.27325	4.2219	4.24669	4.2276	4.2704	4.35764	4.25295	4.23324	4.36159	4.31325	4.26872	4.28263	4.31092	4.30469	4.31941	4.26427	4.35715	4.21215	4.31811	4.28418	4.27027	4.28292	4.23598	4.28335	4.32813	4.28825	4.26303	4.29741	4.3034	4.2212
88.0815		4.31231	4.26793	4.34493	4.30847	4.34857	4.22419	4.29158	4.28044	4.32407	4.26946	4.22207	4.24459	4.2252	4.27295	4.3575	4.24835	4.23155	4.36175	4.31234	4.26673	4.28135	4.30849	4.30542	4.32041	4.26335	4.35295	4.2077	4.31292	4.28269	4.26863	4.28038	4.23084	4.28251	4.32574	4.28903	4.25766	4.29451	4.29685	4.2132
88.4837		4.30662	4.26841	4.34464	4.30714	4.3462	4.22283	4.29371	4.27548	4.32414	4.26623	4.22136	4.24068	4.22335	4.27737	4.35702	4.24344	4.22959	4.36189	4.31123	4.26498	4.2798	4.30558	4.30471	4.32184	4.26307	4.34938	4.20478	4.30719	4.2818	4.26636	4.27563	4.2259	4.28002	4.32315	4.29033	4.25455	4.29204	4.29139	4.20539
88.8859		4.30144	4.2681	4.34347	4.30611	4.34406	4.2222	4.29649	4.27108	4.3236	4.26378	4.21963	4.23533	4.222	4.28277	4.35571	4.23825	4.22738	4.36137	4.31005	4.26342	4.27807	4.30232	4.30232	4.32334	4.26323	4.34692	4.20346	4.30134	4.28095	4.26327	4.26897	4.2216	4.27589	4.32029	4.29192	4.25415	4.29026	4.28752	4.19831
89.2881		4.29689	4.26676	4.34113	4.30555	4.3422	4.22209	4.29964	4.26745	4.32229	4.26246	4.21692	4.22921	4.22107	4.28817	4.35318	4.23308	4.22509	4.35961	4.3091	4.26214	4.27601	4.29894	4.29852	4.32454	4.26364	4.34602	4.20363	4.29607	4.27971	4.2593	4.2608	4.2183	4.27029	4.31699	4.29347	4.25639	4.28953	4.28555	4.19254
89.6903		4.29309	4.2644	4.33752	4.30551	4.34074	4.22181	4.30282	4.26474	4.32037	4.26232	4.21349	4.22311	4.22033	4.29228	4.34914	4.22818	4.2232	4.35652	4.3086	4.2613	4.27319	4.29566	4.29398	4.32493	4.26424	4.34709	4.20504	4.29199	4.27786	4.25447	4.25198	4.21621	4.26379	4.31318	4.29475	4.26068	4.29008	4.28537	4.18859
90.0925		4.29009	4.26124	4.33291	4.30583	4.33968	4.2207	4.30552	4.26319	4.31814	4.26335	4.20966	4.21774	4.21965	4.29402	4.34349	4.22417	4.22201	4.35235	4.30853	4.26094	4.26922	4.2927	4.28951	4.32399	4.2648	4.35022	4.20721	4.28972	4.27568	4.24919	4.24338	4.21522	4.25698	4.30871	4.29552	4.26585	4.29207	4.2864	4.18691
90.4947		4.28795	4.25754	4.32768	4.30614	4.33904	4.21822	4.30719	4.26289	4.31618	4.2652	4.20568	4.21371	4.21899	4.29271	4.3364	4.22154	4.22173	4.34758	4.30882	4.26085	4.26353	4.29023	4.28611	4.32128	4.26501	4.35515	4.20979	4.28959	4.27358	4.24378	4.23595	4.21498	4.25057	4.30352	4.29565	4.27056	4.2953	4.28782	4.18775
90.8969		4.28679	4.25342	4.32239	4.30574	4.33862	4.21399	4.30704	4.26378	4.31498	4.26742	4.20191	4.2113	4.21825	4.288	4.32839	4.22068	4.22223	4.34288	4.309	4.2606	4.25576	4.28819	4.28455	4.31651	4.26459	4.36104	4.21235	4.29154	4.27233	4.23866	4.23019	4.21506	4.24497	4.29781	4.29519	4.27366	4.29945	4.28845	4.19114
91.2991		4.28631	4.24889	4.31757	4.30406	4.33814	4.20797	4.30442	4.26532	4.31508	4.2696	4.1984	4.21039	4.21736	4.28008	4.32024	4.2217	4.22309	4.3388	4.30861	4.25949	4.24583	4.28643	4.28518	4.3096	4.2631	4.36659	4.2147	4.29507	4.27243	4.2342	4.22639	4.21479	4.24045	4.29185	4.29424	4.27441	4.30376	4.28741	4.19683
91.7013		4.28624	4.24393	4.31362	4.30061	4.33738	4.20066	4.29892	4.26695	4.31653	4.27134	4.19531	4.21066	4.21631	4.26957	4.31294	4.22436	4.22351	4.33573	4.30705	4.25689	4.23411	4.28472	4.2879	4.30069	4.26025	4.37031	4.21666	4.29927	4.27408	4.23062	4.22427	4.21353	4.23683	4.28614	4.29308	4.27283	4.3075	4.2839	4.20414
92.1035		4.28606	4.23838	4.31081	4.29509	4.33605	4.19276	4.29058	4.26767	4.31906	4.27244	4.19277	4.21134	4.21505	4.25755	4.30757	4.2279	4.2227	4.33363	4.30389	4.25237	4.22122	4.28306	4.29214	4.29022	4.25593	4.37062	4.2182	4.30299	4.27703	4.2281	4.22311	4.2107	4.23362	4.28137	4.29203	4.26933	4.30976	4.27777	4.21213
92.5057		4.2851	4.23218	4.30922	4.28764	4.33416	4.18542	4.27996	4.26682	4.32198	4.27278	4.19113	4.2117	4.21351	4.24537	4.30496	4.23136	4.22017	4.33205	4.29891	4.24588	4.20829	4.28141	4.29701	4.27859	4.25026	4.36655	4.21919	4.30516	4.28029	4.22671	4.22207	4.20589	4.23019	4.27803	4.29132	4.2648	4.30966	4.26955	4.21969
92.9079		4.28281	4.22555	4.30865	4.27855	4.33191	4.17993	4.26795	4.2639	4.3242	4.27209	4.19075	4.21095	4.21168	4.23461	4.30565	4.23385	4.21565	4.33038	4.29225	4.23809	4.19645	4.27998	4.30158	4.26647	4.24352	4.35765	4.21929	4.30475	4.28258	4.22643	4.22013	4.19895	4.22589	4.27643	4.29108	4.2602	4.30657	4.26023	4.22593
93.3101		4.27874	4.2189	4.30888	4.26821	4.3297	4.17759	4.25582	4.25903	4.32447	4.26997	4.19217	4.20845	4.20966	4.22688	4.30952	4.23456	4.20941	4.32785	4.28432	4.23015	4.18703	4.2788	4.30516	4.25449	4.23613	4.3444	4.21797	4.30123	4.28272	4.22707	4.21662	4.19001	4.22021	4.27653	4.2912	4.2563	4.30005	4.25131	4.23019
93.7123		4.2729	4.21286	4.30936	4.25697	4.32795	4.17948	4.2449	4.25266	4.32174	4.2657	4.19601	4.20375	4.20749	4.22375	4.31574	4.23301	4.20221	4.32372	4.2759	4.22353	4.18089	4.27773	4.30732	4.24332	4.2285	4.32785	4.21449	4.29435	4.27963	4.22823	4.21108	4.17931	4.21283	4.27761	4.29144	4.25336	4.29019	4.24457	4.23227
94.1145		4.26561	4.20804	4.30974	4.24506	4.32696	4.18649	4.23633	4.24571	4.31547	4.25852	4.2025	4.19666	4.20511	4.22617	4.3228	4.22918	4.19492	4.31746	4.26778	4.21973	4.17861	4.27618	4.30809	4.23355	4.22087	4.30957	4.2081	4.28436	4.27285	4.22935	4.20359	4.16722	4.2039	4.2786	4.29132	4.25139	4.27748	4.24154	4.23253
94.5167		4.25754	4.20489	4.30972	4.23256	4.32654	4.1987	4.23111	4.23898	4.30564	4.248	4.21151	4.18756	4.20221	4.2341	4.3289	4.22329	4.1884	4.30888	4.26092	4.21985	4.18008	4.27314	4.30782	4.22588	4.21356	4.29131	4.19829	4.27183	4.26276	4.22976	4.19446	4.15425	4.19379	4.27827	4.29034	4.24988	4.2628	4.24348	4.23141
94.9189		4.2497	4.20347	4.30932	4.21969	4.3259	4.21538	4.22979	4.23324	4.29293	4.2345	4.22224	4.17702	4.19839	4.24645	4.33231	4.21561	4.18345	4.29814	4.25613	4.22442	4.18463	4.26763	4.30681	4.22112	4.20667	4.27459	4.18502	4.25773	4.25032	4.2288	4.18435	4.14098	4.18315	4.27563	4.2882	4.24819	4.24729	4.25068	4.22949
95.3211		4.243	4.2035	4.30892	4.20684	4.3239	4.23479	4.23262	4.22865	4.27857	4.21922	4.2333	4.16619	4.19325	4.26083	4.33185	4.20661	4.18062	4.2857	4.25416	4.2329	4.19123	4.25878	4.30545	4.21994	4.2005	4.26059	4.16898	4.24315	4.2372	4.22602	4.17404	4.128	4.17291	4.27046	4.28489	4.24586	4.23212	4.26235	4.22706
95.7233		4.23817	4.20431	4.30923	4.19487	4.31904	4.25445	4.23937	4.22487	4.26406	4.20453	4.24285	4.15638	4.18641	4.27403	4.32734	4.1967	4.18015	4.27239	4.25538	4.24407	4.19855	4.24642	4.30372	4.2231	4.19558	4.24976	4.15152	4.22945	4.22539	4.22156	4.16415	4.11602	4.164	4.26342	4.28067	4.24265	4.21857	4.27629	4.2241
96.1255		4.23554	4.20501	4.31128	4.18494	4.31029	4.27128	4.24939	4.22113	4.25105	4.19346	4.24911	4.14915	4.17792	4.28298	4.31929	4.18628	4.18232	4.25889	4.25968	4.25607	4.20553	4.23134	4.3013	4.23075	4.19273	4.24196	4.1348	4.2177	4.21703	4.21619	4.15537	4.10573	4.1574	4.25607	4.27618	4.23892	4.20742	4.28945	4.22019
96.5277		4.23468	4.20459	4.31588	4.17857	4.29732	4.28244	4.26133	4.21652	4.24099	4.18875	4.25046	4.14559	4.16839	4.28534	4.3091	4.17596	4.18717	4.24601	4.26615	4.26679	4.21147	4.21528	4.29768	4.24252	4.19277	4.23633	4.12132	4.20887	4.2139	4.21102	4.14784	4.09797	4.15387	4.25046	4.27212	4.23514	4.19899	4.29813	4.21464
96.9299		4.23474	4.20204	4.32324	4.17705	4.28072	4.28574	4.27331	4.21028	4.23498	4.19229	4.24616	4.1463	4.15867	4.28015	4.29815	4.16626	4.19474	4.23429	4.27318	4.27449	4.21622	4.20063	4.29229	4.25682	4.19658	4.23178	4.11369	4.20339	4.217	4.20731	4.14161	4.09318	4.1538	4.24864	4.26938	4.2319	4.19309	4.29933	4.20674
97.3321		4.23444	4.19665	4.33287	4.18099	4.26211	4.28015	4.28304	4.20215	4.23334	4.20418	4.2362	4.15087	4.15	4.26782	4.28774	4.15774	4.20463	4.22388	4.27865	4.27811	4.21975	4.19003	4.28458	4.27112	4.20463	4.22722	4.11399	4.20117	4.22589	4.20614	4.13646	4.09146	4.15692	4.25181	4.2683	4.22942	4.18895	4.29101	4.19614
97.7343		4.23255	4.18771	4.34314	4.19015	4.24361	4.26598	4.28808	4.19259	4.236	4.22234	4.22134	4.158	4.14318	4.25008	4.27847	4.15065	4.21609	4.21464	4.28025	4.27746	4.22223	4.18581	4.27441	4.28236	4.2167	4.22191	4.12333	4.20144	4.23886	4.20764	4.13218	4.09219	4.16248	4.25984	4.26894	4.22727	4.18548	4.27286	4.18292
98.1365		4.2281	4.17498	4.35173	4.20302	4.22716	4.24495	4.28628	4.18253	4.24226	4.24303	4.20311	4.1657	4.13823	4.22949	4.27045	4.14455	4.22775	4.20631	4.27641	4.27319	4.2233	4.18924	4.26188	4.28765	4.23173	4.21558	4.14148	4.20302	4.25297	4.21105	4.12858	4.09413	4.16894	4.27068	4.27051	4.22427	4.18157	4.24605	4.16767
98.5387		4.22065	4.15843	4.35598	4.21739	4.2142	4.21973	4.27657	4.1733	4.25088	4.26151	4.18321	4.17207	4.13437	4.20907	4.26314	4.13851	4.23772	4.19859	4.26681	4.2666	4.22226	4.20023	4.24757	4.28507	4.2478	4.2084	4.16655	4.20461	4.26487	4.21454	4.12595	4.09548	4.17461	4.28101	4.27173	4.21876	4.17657	4.21301	4.1515
98.9409		4.21027	4.13839	4.35358	4.23082	4.20489	4.19371	4.25907	4.16612	4.26036	4.27372	4.16364	4.17583	4.12983	4.19174	4.25597	4.13081	4.24386	4.19121	4.25241	4.2592	4.21794	4.21703	4.23219	4.27408	4.26243	4.20104	4.19547	4.2051	4.27179	4.21575	4.12483	4.09454	4.17783	4.28707	4.27087	4.20917	4.17053	4.17695	4.13551
99.3431		4.1975	4.11539	4.34305	4.24149	4.19809	4.17032	4.23518	4.16199	4.26928	4.27699	4.14609	4.17674	4.12267	4.18012	4.24848	4.11975	4.24459	4.18405	4.2352	4.2524	4.20919	4.23676	4.2166	4.25534	4.27331	4.19423	4.22439	4.20372	4.27185	4.21265	4.12617	4.09001	4.17744	4.28616	4.26631	4.19448	4.16419	4.14131	4.12061
99.7453		4.18307	4.09036	4.32396	4.24853	4.19159	4.15242	4.20733	4.16095	4.27612	4.27042	4.13178	4.17574	4.11142	4.17627	4.24061	4.10386	4.23892	4.1769	4.21769	4.24693	4.19504	4.25617	4.2016	4.23049	4.27832	4.18862	4.24972	4.20023	4.26435	4.20392	4.13119	4.08168	4.17303	4.27737	4.25672	4.17478	4.15903	4.10939	4.10733
100.147		4.16784	4.06435	4.29704	4.25212	4.18286	4.14165	4.17843	4.16231	4.27986	4.25487	4.12101	4.17424	4.09551	4.18124	4.23249	4.08289	4.22688	4.1694	4.20211	4.24278	4.17526	4.27272	4.188	4.20147	4.27612	4.18483	4.2688	4.19472	4.24957	4.18953	4.141	4.07059	4.16518	4.26183	4.24138	4.1514	4.15674	4.08386	4.09545
100.55		4.15248	4.03867	4.26385	4.25313	4.1698	4.13774	4.15144	4.16471	4.27963	4.23231	4.11329	4.17396	4.07548	4.19501	4.22424	4.05798	4.20957	4.16066	4.1901	4.2391	4.15053	4.28497	4.17649	4.1704	4.26625	4.18327	4.28031	4.18748	4.22847	4.17061	4.15615	4.05874	4.15548	4.24217	4.22031	4.12703	4.15909	4.06628	4.08451
100.952		4.13775	4.01467	4.22691	4.25271	4.15179	4.1382	4.12871	4.1663	4.27494	4.20528	4.10714	4.17582	4.05283	4.21593	4.21547	4.03154	4.18872	4.14961	4.18225	4.2344	4.12223	4.29303	4.16784	4.13947	4.24903	4.18434	4.28433	4.17915	4.20235	4.14958	4.17637	4.04894	4.1464	4.22172	4.19421	4.10509	4.16711	4.05683	4.07387
101.354		4.12424	3.99389	4.18916	4.25149	4.1299	4.13913	4.11161	4.1654	4.26573	4.17661	4.10073	4.17981	4.02936	4.24083	4.20554	4.00694	4.16691	4.13513	4.17814	4.22712	4.09268	4.29835	4.16274	4.11072	4.22553	4.18829	4.28217	4.17031	4.17273	4.12964	4.19999	4.04414	4.14082	4.20364	4.16461	4.08957	4.18069	4.0542	4.06331
101.756		4.11275	3.97793	4.15391	4.24946	4.1068	4.13619	4.10048	4.16082	4.25228	4.14905	4.09249	4.18435	4.00695	4.26521	4.19322	3.98787	4.14672	4.11657	4.1767	4.21637	4.06465	4.30311	4.16203	4.08621	4.19763	4.19537	4.27598	4.16201	4.14146	4.11424	4.22374	4.04662	4.14171	4.1904	4.13332	4.0843	4.1981	4.05611	4.05349
102.158		4.10393	3.96852	4.12449	4.24594	4.0862	4.12661	4.09467	4.15205	4.23504	4.1252	4.08181	4.18686	3.98729	4.28419	4.17756	3.97725	4.13077	4.09407	4.17645	4.20216	4.04137	4.30992	4.16628	4.06802	4.16814	4.20581	4.26827	4.15544	4.11047	4.10638	4.24339	4.05768	4.15106	4.18365	4.10271	4.09172	4.21613	4.06045	4.04597
102.561		4.09841	3.96717	4.1034	4.23925	4.07217	4.10993	4.09282	4.13944	4.21478	4.10707	4.06946	4.18442	3.97184	4.29349	4.15824	3.97632	4.12117	4.06878	4.17625	4.18608	4.02612	4.32086	4.17553	4.05792	4.14076	4.21966	4.26144	4.15207	4.08242	4.10793	4.25447	4.07694	4.16931	4.18384	4.07548	4.11193	4.23077	4.06625	4.04274
102.963		4.09635	3.975	4.09196	4.22748	4.06831	4.0883	4.09346	4.12398	4.19242	4.09563	4.05748	4.17474	3.96209	4.29068	4.13601	3.98376	4.1195	4.04301	4.17566	4.1707	4.02156	4.33722	4.18894	4.05679	4.12006	4.23659	4.25699	4.15328	4.06023	4.11858	4.25353	4.10271	4.19457	4.19082	4.05459	4.14206	4.23815	4.07443	4.04576
103.365		4.09711	3.99175	4.08946	4.20882	4.07706	4.06578	4.09522	4.1072	4.16925	4.09062	4.04859	4.15673	3.95986	4.27527	4.11282	3.996	4.1263	4.01973	4.17502	4.15957	4.02921	4.35879	4.20459	4.06381	4.11115	4.25574	4.25525	4.16011	4.04739	4.13568	4.23901	4.13243	4.22285	4.20383	4.04275	4.17638	4.23561	4.088	4.05578
103.767		4.09896	4.0152	4.0931	4.18199	4.09884	4.04767	4.09694	4.09061	4.14678	4.09061	4.0449	4.13102	3.9672	4.24884	4.09169	4.00851	4.14111	4.00214	4.17523	4.15609	4.0482	4.38393	4.21958	4.07637	4.11887	4.27546	4.25467	4.17239	4.04669	4.15459	4.21158	4.16341	4.24889	4.2219	4.04223	4.20837	4.22199	4.11063	4.07173
104.169		4.09947	4.04102	4.09865	4.14645	4.1313	4.03931	4.09757	4.07555	4.12689	4.09373	4.0471	4.09969	3.98587	4.21432	4.07574	4.01759	4.16225	3.99265	4.17676	4.1627	4.07534	4.40984	4.23069	4.09028	4.14648	4.29369	4.25244	4.18861	4.05916	4.17036	4.17417	4.19346	4.26762	4.2434	4.05382	4.23267	4.19765	4.14499	4.09077
104.572		4.0957	4.06358	4.10192	4.10279	4.1699	4.04499	4.09619	4.06293	4.11153	4.09827	4.05374	4.06633	4.0162	4.17552	4.06754	4.0215	4.187	3.99164	4.1793	4.18008	4.10536	4.43329	4.23517	4.10134	4.19374	4.3081	4.24507	4.20578	4.08203	4.17956	4.13174	4.22079	4.27566	4.26632	4.07652	4.24672	4.16402	4.18996	4.10909
104.974		4.08512	4.07772	4.09986	4.0524	4.20886	4.06669	4.09224	4.05301	4.10245	4.10348	4.06146	4.03556	4.05567	4.13647	4.06824	4.02062	4.21187	3.99701	4.18154	4.20612	4.13261	4.4514	4.23159	4.10656	4.25543	4.31714	4.22991	4.22017	4.10879	4.18141	4.09076	4.24373	4.27172	4.2879	4.10728	4.25058	4.12304	4.24011	4.12354
105.376		4.06638	4.08069	4.09143	3.99751	4.24354	4.10306	4.08592	4.0456	4.10034	4.10948	4.06587	4.01265	4.09914	4.10134	4.0771	4.01649	4.23381	4.0045	4.1816	4.23647	4.15266	4.46239	4.21997	4.10523	4.32215	4.32042	4.20628	4.22844	4.13065	4.17791	4.05809	4.26009	4.25648	4.30497	4.14173	4.24602	4.07685	4.28674	4.1327
105.778		4.0399	4.07219	4.07759	3.94084	4.27129	4.14882	4.0785	4.03981	4.10454	4.11731	4.06325	4.00285	4.13997	4.07387	4.0918	4.0105	4.25038	4.00946	4.17814	4.26521	4.16296	4.46568	4.20156	4.09869	4.38343	4.31892	4.17594	4.22895	4.14006	4.17281	4.03977	4.2674	4.23202	4.31471	4.1756	4.23544	4.02703	4.3212	4.13738
106.18		4.00799	4.05442	4.06082	3.88556	4.29173	4.19637	4.07215	4.03442	4.11239	4.12841	4.05134	4.00998	4.17252	4.05725	4.10938	4.00332	4.26034	4.00877	4.17073	4.28686	4.16276	4.46157	4.17851	4.08949	4.43154	4.31507	4.14264	4.22207	4.13321	4.17053	4.03888	4.26309	4.20069	4.31521	4.20574	4.22111	3.97496	4.33775	4.14006
106.583		3.97469	4.03092	4.04433	3.83475	4.30549	4.23817	4.0694	4.02814	4.11983	4.14429	4.03001	4.03429	4.1936	4.05296	4.12711	3.99443	4.26274	4.00197	4.16026	4.29751	4.15266	4.45084	4.153	4.08016	4.46334	4.31243	4.11159	4.21039	4.11051	4.17474	4.05386	4.24537	4.16486	4.30604	4.23035	4.20445	3.92159	4.33466	4.14413
106.985		3.94553	4.00561	4.03125	3.79121	4.31325	4.26858	4.07211	4.01936	4.12224	4.16595	4.0009	4.07039	4.20293	4.05986	4.14314	3.98262	4.25677	3.99074	4.1485	4.2959	4.13414	4.43474	4.1269	4.07234	4.47983	4.31453	4.08824	4.19831	4.0753	4.1874	4.07871	4.21381	4.12654	4.28842	4.24864	4.18617	3.86772	4.31334	4.1529
107.387		3.92638	3.98201	4.02435	3.75748	4.31475	4.28452	4.07997	4.00708	4.11587	4.19373	3.96678	4.10845	4.20183	4.07365	4.15645	3.96682	4.24141	3.97779	4.1377	4.28305	4.10953	4.41435	4.10118	4.06601	4.48424	4.32441	4.07717	4.19173	4.03242	4.20784	4.10555	4.16964	4.08771	4.265	4.26027	4.16622	3.81446	4.27801	4.16867
107.789		3.92262	3.96265	4.02453	3.73602	4.30877	4.28509	4.09058	3.99077	4.09898	4.22629	3.93085	4.13707	4.19223	4.08733	4.16601	3.94698	4.21548	3.96565	4.12975	4.26122	4.08193	4.39119	4.07567	4.05977	4.48066	4.34296	4.08054	4.19789	3.98734	4.23186	4.12855	4.11577	4.05026	4.23876	4.26472	4.14457	3.76364	4.23444	4.19263
108.191		3.93723	3.94852	4.03099	3.72953	4.29368	4.27046	4.09954	3.97136	4.07214	4.26009	3.89544	4.14767	4.17526	4.09435	4.17022	3.92451	4.17852	3.95546	4.12591	4.23325	4.05589	4.36692	4.04915	4.05175	4.47259	4.36776	4.09664	4.22478	3.94512	4.25213	4.14586	4.05616	4.01632	4.21217	4.26144	4.12119	3.71804	4.19016	4.22453
108.594		3.96976	3.9393	4.04042	3.74154	4.26887	4.24124	4.10247	3.95109	4.03853	4.28893	3.86156	4.13624	4.15089	4.0904	4.16655	3.90228	4.13148	3.94704	4.12546	4.20193	4.03681	4.34337	4.02	4.04046	4.46278	4.39309	4.11906	4.27849	3.91072	4.25981	4.15954	3.99564	3.98779	4.18585	4.25004	4.09631	3.68188	4.15418	4.26309
108.996		4.01545	3.93331	4.04828	3.77645	4.23509	4.19863	4.09708	3.93404	4.003	4.30406	3.82806	4.10274	4.11768	4.0753	4.15232	3.88422	4.07753	3.93885	4.12633	4.16959	4.03126	4.32233	3.98699	4.02585	4.45274	4.41074	4.13915	4.359	3.88782	4.24774	4.17377	3.93867	3.96567	4.15819	4.23099	4.07061	3.66057	4.13619	4.30587
109.398		4.06769	3.92903	4.04984	3.83834	4.19573	4.14433	4.08357	3.92537	3.97183	4.29613	3.79202	4.04959	4.07376	4.05171	4.12505	3.87446	4.02188	3.92921	4.1252	4.1387	4.04478	4.30534	3.95026	4.01026	4.44303	4.41292	4.14928	4.45477	3.87833	4.21198	4.19304	3.88879	3.94909	4.12542	4.2061	4.04451	3.66027	4.14575	4.34875
109.8		4.12085	3.92565	4.04168	3.92861	4.15545	4.08057	4.06429	3.93025	3.95068	4.25773	3.75033	3.98073	4.01845	4.02415	4.08317	3.87643	3.97097	3.91763	4.11932	4.11278	4.07883	4.29307	3.911	3.99892	4.43354	4.39471	4.14714	4.54484	3.88078	4.15304	4.21968	3.84801	3.93511	4.08299	4.17867	4.01801	3.68524	4.18821	4.38554

## Sheet: MgCl2 40 mM_ε2
Wavenumber (cm-1)		1	2	3	4	5	6	7	8	9	10	11	12	13	14	15	16	17	18	19	20	21	22	23	24	25	26	27	28	29	30	31	32	33	34	35	36	37	38	39
10.055		5.52244	5.51206	5.52079	5.48149	5.54159	5.42737	5.43002	5.36908	5.29812	5.36068	5.58919	5.43974	5.33454	5.45589	5.29613	5.27914	5.31361	5.48228	5.41077	5.6087	5.4784	5.26408	5.32016	5.59613	5.394	5.45374	5.55506	5.57716	5.53113	5.4056	5.30674	5.2976	5.44591	5.23707	5.5016	5.39425	5.30906	5.59861	5.41919
10.4572		5.41912	5.4075	5.416	5.37524	5.43597	5.32369	5.3271	5.26918	5.20397	5.25949	5.49155	5.34251	5.23674	5.36061	5.2119	5.18901	5.22188	5.38982	5.31766	5.50692	5.38724	5.18504	5.23313	5.49029	5.302	5.36036	5.45351	5.4793	5.43699	5.3071	5.21845	5.20501	5.34735	5.14818	5.4096	5.30486	5.21697	5.49733	5.31828
10.8594		5.31829	5.3057	5.31563	5.27271	5.33373	5.22543	5.22889	5.17412	5.11276	5.16339	5.39695	5.25047	5.14509	5.26983	5.13083	5.10466	5.13477	5.30038	5.22914	5.41075	5.3003	5.10818	5.15035	5.39077	5.21471	5.27131	5.35782	5.38714	5.34703	5.21407	5.13361	5.11768	5.2542	5.0646	5.32067	5.21783	5.12938	5.40218	5.22325
11.2616		5.21916	5.20572	5.2184	5.17288	5.23386	5.13107	5.13394	5.08233	5.02316	5.0707	5.3027	5.16105	5.05724	5.18108	5.05045	5.02345	5.04993	5.21165	5.14251	5.31752	5.21485	5.03071	5.06898	5.29524	5.12965	5.18407	5.2653	5.29754	5.25841	5.12425	5.05015	5.03335	5.16408	4.98386	5.23264	5.13132	5.04429	5.31032	5.13174
11.6638		5.12186	5.10735	5.12361	5.07534	5.13602	5.03954	5.04142	4.99278	4.9346	4.98026	5.20734	5.07254	4.97138	5.09273	4.96936	4.94338	4.96582	5.1225	5.05602	5.2254	5.12911	4.95115	4.98715	5.20199	5.04517	5.09712	5.17404	5.20836	5.16953	5.03614	4.96698	4.95027	5.07551	4.90416	5.14445	5.04447	4.96039	5.21977	5.0421
12.066		5.02689	5.01101	5.03109	4.98025	5.04035	4.95021	4.95106	4.90509	4.84711	4.89148	5.11065	4.98406	4.88632	5.00406	4.88719	4.86327	4.88166	5.03274	4.96892	5.13344	5.04237	4.8692	4.90406	5.11009	4.96053	5.00982	5.08306	5.11847	5.07972	4.94892	4.88375	4.86746	4.98762	4.82447	5.05585	4.95729	4.87707	5.1295	4.95346
12.4682		4.93498	4.9174	4.94101	4.88788	4.94727	4.86289	4.86297	4.81929	4.76108	4.80428	5.01323	4.89547	4.80166	4.9151	4.80436	4.78271	4.79741	4.94299	4.88136	5.04152	4.95473	4.78542	4.81978	5.01925	4.87566	4.92227	4.9921	5.02776	4.98932	4.86246	4.80077	4.78457	4.90025	4.74449	4.96732	4.87044	4.79431	5.0392	4.86565
12.8704		4.84673	4.82721	4.8538	4.79875	4.85721	4.77772	4.77747	4.73566	4.67716	4.71887	4.9163	4.80731	4.7175	4.82646	4.72173	4.70193	4.71352	4.8542	4.79399	4.9501	4.86688	4.70106	4.73507	4.92969	4.79108	4.83515	4.90158	4.93683	4.89912	4.77707	4.71867	4.70191	4.81372	4.66453	4.87971	4.78481	4.71251	4.94927	4.77895
13.2726		4.7626	4.74108	4.76983	4.71326	4.77066	4.69498	4.69492	4.65466	4.59601	4.63564	4.82135	4.72042	4.63445	4.73914	4.64042	4.62164	4.63079	4.76742	4.70782	4.86006	4.77989	4.61751	4.65097	4.84197	4.70759	4.74942	4.81226	4.84669	4.81034	4.69341	4.6383	4.62013	4.72862	4.5853	4.79394	4.70139	4.63229	4.8605	4.694
13.6748		4.68278	4.65934	4.68946	4.63172	4.68795	4.61507	4.61576	4.57669	4.5182	4.55512	4.72974	4.6358	4.55333	4.65414	4.56146	4.54274	4.55012	4.68368	4.62396	4.77239	4.6949	4.5361	4.5687	4.75685	4.62612	4.66606	4.72511	4.75855	4.72406	4.61215	4.56038	4.54004	4.64573	4.50772	4.71088	4.62097	4.55432	4.77384	4.61153
14.077		4.6072	4.58203	4.61292	4.55426	4.60924	4.53839	4.54016	4.50209	4.44411	4.47777	4.64259	4.55436	4.47501	4.57242	4.48568	4.46613	4.47228	4.60365	4.54336	4.68803	4.61289	4.45796	4.48929	4.67492	4.5475	4.58594	4.64099	4.67342	4.64125	4.53394	4.48555	4.46251	4.56569	4.43266	4.63117	4.54411	4.47918	4.69013	4.53225
14.4792		4.53559	4.50905	4.5402	4.48085	4.53454	4.46514	4.46825	4.43101	4.37392	4.40388	4.56062	4.47679	4.4002	4.49467	4.41361	4.3926	4.39795	4.52775	4.46668	4.60768	4.5346	4.38377	4.41352	4.59677	4.47228	4.50966	4.56063	4.5922	4.56254	4.45931	4.41415	4.38818	4.48909	4.36083	4.55518	4.4711	4.40732	4.61012	4.45663
14.8814		4.46756	4.44001	4.47117	4.41133	4.4637	4.39544	4.39991	4.36345	4.30759	4.33369	4.48409	4.40347	4.32938	4.42125	4.34541	4.32267	4.32747	4.45605	4.39429	4.53169	4.46045	4.31385	4.34185	4.52268	4.40085	4.43751	4.48444	4.5153	4.48818	4.38849	4.34632	4.31758	4.41623	4.29267	4.48305	4.40194	4.33896	4.53418	4.38501
15.2836		4.40268	4.37452	4.40558	4.34534	4.39649	4.32929	4.33499	4.29927	4.24487	4.26716	4.41286	4.3345	4.26278	4.3522	4.28096	4.25654	4.26093	4.38839	4.3262	4.46015	4.39051	4.24815	4.27435	4.45268	4.33323	4.36951	4.41257	4.44289	4.41812	4.32155	4.28198	4.25083	4.34721	4.22839	4.41456	4.33642	4.27409	4.46242	4.31738
15.6858		4.34056	4.31212	4.34308	4.28256	4.3326	4.26645	4.27315	4.23824	4.18544	4.20419	4.3465	4.26969	4.20023	4.28734	4.21999	4.19418	4.1982	4.3244	4.2622	4.39283	4.32458	4.18637	4.21089	4.38661	4.26931	4.30543	4.34488	4.37477	4.35208	4.25829	4.22081	4.18792	4.28194	4.16785	4.34947	4.27422	4.21257	4.39471	4.25362
16.088		4.28083	4.25236	4.28331	4.22253	4.27167	4.2067	4.21406	4.18002	4.12889	4.14451	4.28435	4.20866	4.1414	4.22618	4.16202	4.13527	4.13894	4.26364	4.20181	4.32932	4.26227	4.12802	4.15107	4.3241	4.2087	4.24485	4.28102	4.31054	4.28954	4.1984	4.16248	4.12853	4.22013	4.11071	4.28737	4.21491	4.15415	4.33065	4.19335
16.4901		4.22325	4.19498	4.22593	4.16493	4.21335	4.14969	4.15742	4.12428	4.07478	4.08772	4.22564	4.15088	4.08575	4.16828	4.10662	4.07942	4.0827	4.20563	4.14451	4.26907	4.20312	4.07257	4.09439	4.26472	4.15103	4.18727	4.22054	4.2497	4.23	4.14149	4.10657	4.07224	4.16139	4.05648	4.2279	4.15813	4.09843	4.26984	4.13615
16.8923		4.16752	4.13958	4.17056	4.10931	4.15723	4.095	4.1028	4.07064	4.02264	4.03341	4.16953	4.09569	4.0326	4.11296	4.05324	4.02601	4.02898	4.14986	4.08968	4.21142	4.14653	4.0194	4.04027	4.20788	4.09575	4.13213	4.16284	4.19157	4.17289	4.08703	4.05262	4.01848	4.10527	4.00457	4.17061	4.10345	4.04501	4.21165	4.08143
17.2945		4.1135	4.08598	4.11692	4.05542	4.103	4.04227	4.04992	4.01878	3.97211	3.98118	4.11541	4.04254	3.98133	4.05973	4.00156	3.97453	3.97727	4.09594	4.03677	4.15584	4.09201	3.96805	3.98818	4.15305	4.04247	4.07892	4.10739	4.13564	4.11771	4.03452	4.00027	3.96675	4.0513	3.95448	4.11517	4.05054	3.99348	4.15564	4.02867
17.6967		4.06104	4.03401	4.06477	4.00299	4.05034	3.99115	3.99849	3.96836	3.92284	3.93062	4.06265	3.99092	3.9314	4.00806	3.95123	3.92446	3.92717	4.04355	3.98534	4.10182	4.03911	3.91808	3.9377	4.09975	3.99078	4.02722	4.05373	4.08137	4.06411	3.98355	3.94923	3.91655	3.99903	3.9057	4.06134	3.99912	3.94352	4.10138	3.97742
18.0989		4.00996	3.98347	4.01392	3.95185	3.99897	3.94132	3.94828	3.91916	3.87457	3.8814	4.01087	3.94046	3.88234	3.95764	3.90209	3.87539	3.87829	3.99241	3.93502	4.049	3.98754	3.86924	3.88844	4.04757	3.94039	3.97667	4.00148	4.02843	4.0118	3.93375	3.89933	3.86749	3.94815	3.85787	4.00889	3.94899	3.89481	4.0485	3.92728
18.5011		3.96015	3.93421	3.96416	3.90186	3.94866	3.89253	3.89912	3.87092	3.8271	3.83322	3.95983	3.8908	3.83387	3.90818	3.85398	3.82703	3.83038	3.94236	3.88558	3.99707	3.93706	3.8213	3.84017	3.99626	3.89106	3.92709	3.95035	3.97653	3.96057	3.88483	3.8504	3.81926	3.89833	3.81076	3.95769	3.89996	3.84711	3.99683	3.87799
18.9033		3.91146	3.88604	3.91536	3.85289	3.89926	3.84455	3.85082	3.8235	3.78033	3.78591	3.90944	3.84185	3.78582	3.85951	3.80684	3.7792	3.78324	3.89331	3.8369	3.94595	3.88754	3.77423	3.79276	3.94562	3.84268	3.87827	3.90017	3.92555	3.9104	3.83664	3.80242	3.77174	3.84937	3.7642	3.90762	3.8519	3.80027	3.94617	3.82937
19.3055		3.86381	3.83887	3.86743	3.8049	3.85065	3.79729	3.80329	3.77678	3.73416	3.73936	3.85978	3.79353	3.73813	3.81156	3.76064	3.73185	3.7368	3.8452	3.78896	3.89557	3.83892	3.72801	3.74613	3.8956	3.79519	3.83021	3.85085	3.87543	3.86122	3.7891	3.75541	3.72484	3.80119	3.7182	3.85865	3.80476	3.75425	3.89647	3.78138
19.7077		3.81711	3.79255	3.8203	3.75782	3.80277	3.75065	3.75647	3.73073	3.68862	3.69349	3.8109	3.74585	3.69093	3.76434	3.71537	3.68505	3.69103	3.79806	3.7418	3.84597	3.79124	3.68267	3.70027	3.84626	3.74855	3.78289	3.80238	3.82624	3.81306	3.74222	3.70943	3.67858	3.75374	3.67278	3.81074	3.75845	3.70898	3.84777	3.73407
20.1099		3.77133	3.74701	3.7739	3.71162	3.75568	3.70466	3.71033	3.68532	3.64374	3.64836	3.76295	3.69893	3.64431	3.71786	3.67108	3.6389	3.64594	3.75193	3.69552	3.79721	3.7445	3.6383	3.65523	3.79764	3.70275	3.73638	3.75477	3.77802	3.76594	3.69607	3.66446	3.63306	3.70706	3.62804	3.76389	3.71301	3.66448	3.80002	3.68754
20.5121		3.72644	3.70222	3.72823	3.66631	3.70938	3.65932	3.66489	3.64058	3.5996	3.60396	3.71609	3.65283	3.59842	3.67218	3.62772	3.59357	3.60159	3.70683	3.65018	3.7494	3.69872	3.59493	3.61106	3.7499	3.65783	3.69075	3.70807	3.73085	3.71991	3.65074	3.62059	3.58835	3.66116	3.58406	3.71811	3.66845	3.62079	3.75329	3.64188
20.9143		3.68243	3.65812	3.68327	3.62185	3.66397	3.61469	3.62019	3.59655	3.55629	3.56033	3.67038	3.60765	3.55335	3.62729	3.58528	3.54916	3.55801	3.66281	3.60588	3.70257	3.65391	3.55264	3.56774	3.70311	3.61378	3.64606	3.66229	3.68477	3.67496	3.60633	3.57779	3.5445	3.61613	3.54095	3.67334	3.62478	3.57793	3.70761	3.59722
21.3165		3.63931	3.61477	3.63902	3.57827	3.61947	3.57085	3.57628	3.55331	3.51389	3.5175	3.62587	3.56346	3.50924	3.58326	3.54375	3.50579	3.51524	3.61987	3.56263	3.65683	3.61003	3.51135	3.52533	3.65737	3.57061	3.60234	3.61746	3.6398	3.63105	3.56294	3.53604	3.50161	3.57199	3.49871	3.62963	3.582	3.53597	3.66298	3.55363
21.7187		3.5971	3.57221	3.59551	3.53552	3.57598	3.52781	3.5332	3.51085	3.47247	3.47551	3.58252	3.52028	3.4661	3.54009	3.50311	3.46352	3.47329	3.57796	3.52047	3.61215	3.56703	3.47105	3.48379	3.61271	3.52827	3.55961	3.57358	3.59589	3.58815	3.52061	3.49526	3.4597	3.52882	3.45741	3.58689	3.54014	3.49488	3.61941	3.51111
22.1209		3.55578	3.53047	3.55277	3.49364	3.53351	3.48562	3.49099	3.46923	3.43203	3.43432	3.54025	3.47807	3.42395	3.49778	3.46331	3.42233	3.4322	3.53706	3.47932	3.5685	3.5249	3.43164	3.44311	3.56913	3.48675	3.51785	3.53064	3.55299	3.54618	3.47933	3.45539	3.41875	3.48657	3.417	3.54511	3.49915	3.45469	3.57686	3.46962
22.5231		3.5153	3.48957	3.51084	3.45262	3.49205	3.4443	3.44968	3.42846	3.39263	3.39396	3.49899	3.43681	3.3828	3.45631	3.4243	3.38221	3.39192	3.49707	3.43918	3.52586	3.48357	3.39305	3.40325	3.52659	3.44603	3.47699	3.48859	3.511	3.50506	3.43909	3.41632	3.37872	3.44527	3.37748	3.5042	3.45901	3.41537	3.53527	3.42912
22.9253		3.47568	3.44958	3.46975	3.41247	3.45161	3.40386	3.40931	3.38851	3.35421	3.35439	3.45864	3.39643	3.34259	3.41569	3.38607	3.3431	3.35246	3.45793	3.39994	3.48415	3.44301	3.35515	3.36417	3.48505	3.40607	3.43699	3.44741	3.46985	3.46472	3.39984	3.37799	3.33956	3.40488	3.3388	3.46412	3.41967	3.37694	3.49461	3.38951
23.3275		3.43688	3.41051	3.42952	3.3732	3.41215	3.36431	3.36984	3.3494	3.31675	3.31562	3.4191	3.35688	3.30329	3.37589	3.34856	3.30489	3.3138	3.41956	3.36155	3.44334	3.40322	3.3179	3.32582	3.44443	3.36689	3.39781	3.40706	3.4295	3.42514	3.3615	3.34033	3.30121	3.36537	3.30089	3.42483	3.38113	3.33933	3.45481	3.35074
23.7297		3.39888	3.37236	3.39025	3.33482	3.37366	3.32564	3.33127	3.31111	3.28022	3.27767	3.38035	3.31814	3.2649	3.33693	3.31177	3.26753	3.27592	3.38193	3.32397	3.40334	3.3642	3.28127	3.28822	3.4047	3.32847	3.3594	3.36754	3.38991	3.38626	3.324	3.30332	3.26363	3.32673	3.26375	3.38629	3.34334	3.30256	3.41583	3.31272
24.1319		3.36167	3.33516	3.35195	3.29735	3.33612	3.28788	3.29361	3.27365	3.24458	3.24055	3.34238	3.28016	3.22736	3.29881	3.27566	3.23093	3.23884	3.34497	3.28718	3.36418	3.32599	3.24528	3.25137	3.36581	3.29086	3.32175	3.32888	3.35109	3.34813	3.28727	3.26696	3.22677	3.28894	3.22735	3.34851	3.30629	3.26658	3.37762	3.27544
24.5341		3.32527	3.29885	3.31464	3.26079	3.29949	3.25107	3.25682	3.23708	3.20979	3.20432	3.30521	3.24295	3.19067	3.26152	3.24025	3.19505	3.20257	3.30872	3.25118	3.3258	3.28865	3.20994	3.21528	3.32772	3.25411	3.28488	3.29104	3.31307	3.31079	3.25127	3.23126	3.19063	3.25198	3.19166	3.31148	3.27	3.2314	3.34019	3.23888
24.9363		3.28966	3.26345	3.27832	3.22514	3.26375	3.2152	3.2209	3.20139	3.17581	3.16901	3.26887	3.20657	3.15481	3.22509	3.20553	3.15989	3.16712	3.27317	3.21596	3.28828	3.2522	3.17534	3.17999	3.29044	3.21823	3.24879	3.25411	3.27588	3.2743	3.21596	3.19625	3.1552	3.21585	3.15671	3.27523	3.23449	3.197	3.30351	3.20308
25.3385		3.25483	3.22892	3.24299	3.19041	3.2289	3.18031	3.18585	3.16662	3.14263	3.13464	3.23345	3.171	3.11977	3.18953	3.1715	3.12542	3.13252	3.2383	3.18158	3.25156	3.2167	3.14153	3.14555	3.25397	3.18325	3.21354	3.21805	3.23959	3.23869	3.18137	3.16197	3.12049	3.18058	3.12249	3.23978	3.19979	3.16334	3.26763	3.16805
25.7407		3.2208	3.19519	3.2086	3.15657	3.1949	3.14637	3.15163	3.13279	3.11022	3.10126	3.19893	3.1363	3.08553	3.15483	3.13819	3.09168	3.09878	3.20417	3.14799	3.21574	3.18218	3.10855	3.11198	3.21829	3.1492	3.17915	3.18292	3.20422	3.20401	3.14744	3.12845	3.08653	3.14613	3.08905	3.20514	3.16588	3.13043	3.23255	3.13383
26.1429		3.18758	3.16223	3.17508	3.12357	3.16171	3.11338	3.11827	3.09991	3.07857	3.06882	3.16536	3.10249	3.0521	3.12103	3.10562	3.0587	3.06591	3.17079	3.11523	3.1808	3.14865	3.07644	3.07931	3.18345	3.11604	3.14564	3.14872	3.16981	3.17029	3.11425	3.09573	3.05337	3.11255	3.05636	3.1713	3.13281	3.09824	3.19831	3.10044
26.5451		3.15512	3.12999	3.14239	3.0914	3.1293	3.08127	3.08576	3.06795	3.04764	3.03735	3.13271	3.06955	3.01944	3.08807	3.07383	3.0265	3.03389	3.13814	3.08329	3.14679	3.11609	3.04517	3.04752	3.14946	3.08376	3.11299	3.11541	3.13635	3.13751	3.08179	3.0638	3.02101	3.07981	3.02446	3.13828	3.10054	3.06673	3.1649	3.0679
26.9473		3.12342	3.09843	3.11046	3.06	3.09764	3.05002	3.05408	3.03688	3.01739	3.00674	3.10096	3.03753	2.98757	3.05597	3.04279	2.99509	3.00267	3.10628	3.05214	3.11369	3.08444	3.01477	3.01662	3.11637	3.05231	3.08121	3.08301	3.1038	3.10564	3.05011	3.03268	2.98949	3.0479	2.99334	3.10602	3.06906	3.03588	3.13233	3.03622
27.3495		3.09246	3.06751	3.07923	3.02932	3.06666	3.01956	3.02324	3.00663	2.9878	2.97697	3.07006	3.00635	2.95648	3.02469	3.01254	2.96451	2.97224	3.07518	3.02172	3.08149	3.05368	2.98515	2.98655	3.08416	3.02165	3.05025	3.05147	3.07212	3.07463	3.01921	3.00234	2.95882	3.01682	2.963	3.07453	3.03836	3.00572	3.10058	3.00537
27.7517		3.0622	3.0372	3.04866	2.99936	3.03635	2.98983	2.99323	2.97717	2.95882	2.94795	3.03996	2.97605	2.92616	2.9942	2.98307	2.93478	2.94255	3.04488	2.99202	3.0502	3.02368	2.9563	2.95728	3.05285	2.99174	3.02009	3.02075	3.04125	3.04443	2.98912	2.97277	2.92899	2.98655	2.93342	3.04376	3.00839	2.97621	3.06965	2.9754
28.1539		3.03263	3.0075	3.01877	2.97009	3.00667	2.96079	2.96402	2.94842	2.93047	2.91963	3.01061	2.94658	2.89662	2.96448	2.95436	2.90586	2.91357	3.01539	2.963	3.01975	2.99439	2.92814	2.92873	3.02247	2.96251	2.99066	2.99084	3.01114	3.01497	2.95984	2.94395	2.89999	2.95705	2.90462	3.01367	2.97913	2.94739	3.03949	2.94623
28.5561		3.00371	2.97844	2.98955	2.94151	2.97763	2.93239	2.93559	2.92034	2.90271	2.89199	2.98196	2.91791	2.86786	2.93551	2.92636	2.87776	2.88529	2.98674	2.93463	2.99014	2.96571	2.90063	2.90089	2.99299	2.93394	2.96196	2.9617	2.98176	2.98624	2.93137	2.91585	2.8718	2.92829	2.87657	2.98428	2.95055	2.91929	3.01006	2.91791
28.9583		2.97542	2.95002	2.96103	2.9136	2.94922	2.90463	2.90791	2.89289	2.87555	2.86498	2.954	2.89002	2.83991	2.90725	2.89908	2.85044	2.85768	2.95891	2.90692	2.96132	2.93759	2.87374	2.8737	2.96439	2.90601	2.93396	2.93333	2.95306	2.95819	2.90371	2.88845	2.84439	2.90027	2.8493	2.95556	2.92265	2.89192	2.98135	2.89039
29.3605		2.94773	2.92228	2.93323	2.88637	2.92145	2.87749	2.88096	2.86607	2.849	2.83865	2.92669	2.86286	2.81275	2.87973	2.87245	2.82387	2.83076	2.93192	2.87987	2.93325	2.91001	2.84745	2.84714	2.93663	2.87871	2.90665	2.90573	2.92504	2.9308	2.87686	2.86174	2.81775	2.87297	2.82276	2.92752	2.89542	2.86528	2.95336	2.86367
29.7627		2.92064	2.89524	2.90619	2.85982	2.89436	2.85095	2.85471	2.83987	2.82305	2.81298	2.90007	2.83643	2.78637	2.85291	2.84648	2.79802	2.80453	2.90574	2.85351	2.90591	2.88294	2.82176	2.82119	2.90969	2.85205	2.88005	2.87885	2.89774	2.90408	2.85079	2.83572	2.79186	2.84634	2.79697	2.90019	2.86885	2.83941	2.9261	2.83773
30.1649		2.89413	2.86891	2.87994	2.83396	2.86795	2.82501	2.82914	2.81427	2.79775	2.78803	2.87411	2.81067	2.76078	2.8268	2.82116	2.77289	2.77898	2.88034	2.82785	2.87929	2.85642	2.79665	2.79587	2.8835	2.82606	2.85415	2.85271	2.87116	2.87804	2.82548	2.81035	2.76669	2.8204	2.77195	2.87355	2.84295	2.81427	2.89953	2.81255
30.5671		2.86822	2.84328	2.85445	2.80875	2.84224	2.7997	2.80421	2.7893	2.77308	2.76378	2.84886	2.78558	2.73594	2.80139	2.79648	2.74842	2.75412	2.85568	2.80292	2.85337	2.8305	2.77219	2.77117	2.85801	2.80074	2.82895	2.8273	2.84534	2.85264	2.8009	2.78565	2.74224	2.79511	2.74764	2.8476	2.81769	2.78986	2.87368	2.7881
30.9693		2.8429	2.81832	2.82974	2.78418	2.81724	2.77497	2.77991	2.76493	2.74905	2.74021	2.8243	2.76116	2.71185	2.77666	2.77244	2.72461	2.72995	2.83168	2.77867	2.82814	2.80521	2.74836	2.74713	2.83321	2.77608	2.80448	2.80257	2.82033	2.82792	2.77702	2.76161	2.71848	2.77048	2.72405	2.82235	2.79311	2.76614	2.84856	2.76437
31.3715		2.8182	2.79397	2.80574	2.76021	2.79295	2.75084	2.75626	2.7412	2.72565	2.7173	2.80045	2.7374	2.68849	2.75261	2.74906	2.70147	2.70645	2.80835	2.75512	2.80361	2.78061	2.72518	2.72374	2.80907	2.75211	2.78072	2.77853	2.79612	2.80381	2.75382	2.73821	2.6954	2.74651	2.70117	2.79776	2.76918	2.74309	2.8242	2.7413
31.7737		2.79415	2.77021	2.78242	2.73683	2.76939	2.72729	2.73322	2.7181	2.7029	2.69501	2.77732	2.7143	2.66585	2.72922	2.72628	2.67897	2.68358	2.78561	2.73221	2.77976	2.75671	2.70266	2.70102	2.78556	2.72882	2.75766	2.75514	2.77273	2.78032	2.73128	2.71545	2.67297	2.72318	2.67893	2.77382	2.74592	2.72064	2.80055	2.7189
32.1759		2.77074	2.747	2.75973	2.714	2.74657	2.7043	2.71082	2.69559	2.68075	2.67329	2.75491	2.69187	2.64389	2.70645	2.70413	2.6571	2.66131	2.76346	2.70992	2.75659	2.73352	2.68079	2.67894	2.76271	2.70618	2.73528	2.73234	2.75014	2.75739	2.70935	2.69329	2.65119	2.70048	2.65735	2.7505	2.72332	2.69876	2.77758	2.6971
32.5781		2.74803	2.72428	2.73762	2.6917	2.72448	2.68186	2.68907	2.67368	2.65925	2.65207	2.73323	2.6701	2.62263	2.68431	2.68252	2.63588	2.63961	2.74187	2.68817	2.7341	2.71099	2.65957	2.65748	2.74053	2.68417	2.71359	2.71013	2.72832	2.73499	2.68807	2.67172	2.63001	2.67841	2.63639	2.72777	2.70139	2.67744	2.75532	2.67591
32.9803		2.726	2.70205	2.71607	2.66994	2.70317	2.65997	2.66796	2.65238	2.63838	2.63134	2.71226	2.649	2.60204	2.66274	2.66144	2.61527	2.61841	2.72086	2.66693	2.71231	2.68908	2.63896	2.63661	2.719	2.66277	2.69255	2.68849	2.70723	2.71308	2.66738	2.6507	2.60943	2.65693	2.61605	2.70562	2.68015	2.65665	2.73366	2.65531
33.3825		2.70463	2.68032	2.69506	2.64872	2.68261	2.63863	2.64749	2.63165	2.61816	2.61106	2.69204	2.62853	2.58212	2.64175	2.64084	2.59531	2.59771	2.70043	2.64616	2.6912	2.66773	2.61897	2.61627	2.69815	2.64194	2.67215	2.66739	2.68678	2.69161	2.64732	2.6302	2.58943	2.636	2.59632	2.68402	2.65959	2.63639	2.71258	2.63528
33.7847		2.68394	2.65909	2.67458	2.628	2.66282	2.61783	2.62766	2.61151	2.59858	2.59126	2.67258	2.60868	2.56285	2.62128	2.62067	2.57599	2.57748	2.68062	2.62586	2.67075	2.64688	2.59956	2.59643	2.67796	2.62167	2.65236	2.64682	2.66691	2.67057	2.6279	2.61022	2.56997	2.61562	2.5772	2.66302	2.63968	2.61665	2.69203	2.61582
34.1869		2.66388	2.63838	2.65465	2.60782	2.64377	2.5976	2.60848	2.59196	2.57966	2.57193	2.65388	2.58939	2.54422	2.60133	2.60094	2.55731	2.55772	2.66142	2.60602	2.65097	2.62644	2.58073	2.57704	2.65841	2.60191	2.63319	2.62677	2.64759	2.64993	2.60907	2.59071	2.55107	2.59571	2.55868	2.64257	2.62046	2.59742	2.67195	2.59695
34.5891		2.64446	2.61821	2.63527	2.58817	2.62542	2.57791	2.58991	2.57298	2.56139	2.55307	2.63593	2.57066	2.52619	2.58187	2.58161	2.53926	2.53843	2.64286	2.58663	2.63183	2.60643	2.56247	2.55808	2.63945	2.58266	2.61461	2.60721	2.62876	2.62969	2.59088	2.57167	2.53271	2.57626	2.54077	2.62269	2.60188	2.57872	2.65232	2.57865
34.9913		2.62562	2.59858	2.61646	2.56904	2.60773	2.55879	2.57193	2.5546	2.54374	2.53474	2.61871	2.5524	2.50875	2.5629	2.56273	2.52179	2.51963	2.62493	2.56776	2.61332	2.58682	2.54475	2.53955	2.62108	2.5639	2.59661	2.58815	2.61039	2.60987	2.57326	2.5531	2.51488	2.55723	2.52343	2.60341	2.58393	2.56053	2.63309	2.56091
35.3935		2.60736	2.57952	2.59821	2.55043	2.59056	2.54022	2.55455	2.53679	2.52667	2.5169	2.60216	2.53461	2.49184	2.54441	2.5443	2.50489	2.50134	2.60761	2.5494	2.59539	2.56764	2.52756	2.52144	2.60321	2.54563	2.57917	2.56958	2.59246	2.59048	2.5562	2.53501	2.49759	2.53861	2.50665	2.58471	2.56657	2.54287	2.61427	2.54369
35.7957		2.58962	2.56101	2.5805	2.53236	2.57385	2.52221	2.5377	2.51955	2.51015	2.49957	2.58621	2.51727	2.47541	2.52638	2.52639	2.48852	2.48357	2.59086	2.5316	2.57799	2.54891	2.51087	2.50378	2.58581	2.52785	2.56225	2.55147	2.57494	2.57158	2.53967	2.51741	2.48081	2.5204	2.49035	2.56659	2.54975	2.52571	2.59585	2.52697
36.1979		2.5724	2.54306	2.56332	2.51482	2.55747	2.50475	2.52136	2.50284	2.49407	2.48274	2.57073	2.50032	2.45941	2.50884	2.50901	2.47258	2.46637	2.57462	2.51436	2.56106	2.53072	2.49466	2.48658	2.56881	2.51053	2.5458	2.53384	2.55782	2.55325	2.52358	2.50029	2.46453	2.50263	2.47449	2.54901	2.53345	2.50903	2.57785	2.51069
36.6001		2.55565	2.52567	2.54659	2.49782	2.54134	2.48782	2.50545	2.48662	2.47839	2.46638	2.55561	2.48379	2.44377	2.49179	2.49222	2.45703	2.4497	2.5588	2.49769	2.54454	2.51309	2.47888	2.46989	2.55219	2.4937	2.52975	2.51668	2.5411	2.53553	2.50789	2.48369	2.44873	2.48534	2.459	2.53196	2.5176	2.49284	2.5603	2.49476
37.0023		2.53936	2.50884	2.5303	2.48137	2.52538	2.4714	2.48989	2.47084	2.46301	2.4505	2.54066	2.46767	2.42844	2.47523	2.47601	2.44179	2.4336	2.54333	2.48157	2.52835	2.49607	2.46347	2.45371	2.53588	2.47731	2.51404	2.49999	2.52472	2.51847	2.49253	2.4676	2.43336	2.46854	2.4438	2.5154	2.50215	2.47708	2.54319	2.47915
37.4045		2.52349	2.49253	2.51439	2.46544	2.5095	2.45547	2.47463	2.45546	2.44787	2.43505	2.52575	2.45196	2.41337	2.4592	2.46037	2.42681	2.41804	2.52812	2.46597	2.51241	2.47969	2.44838	2.43805	2.51983	2.46138	2.49859	2.48375	2.50865	2.50213	2.47742	2.45202	2.41839	2.45228	2.42886	2.4993	2.48704	2.46175	2.52656	2.46378
37.8067		2.50801	2.47678	2.4988	2.45003	2.49371	2.44004	2.45954	2.44043	2.43295	2.42	2.51077	2.43663	2.39851	2.44369	2.4453	2.41202	2.40301	2.51305	2.45086	2.49666	2.46394	2.43356	2.42294	2.50404	2.4459	2.48335	2.46798	2.49286	2.48649	2.46254	2.43693	2.40374	2.43661	2.4141	2.48363	2.4722	2.44678	2.51038	2.4486
38.2089		2.49288	2.46157	2.48354	2.43512	2.47802	2.42505	2.44456	2.4257	2.41818	2.40532	2.4956	2.4217	2.38383	2.42872	2.43074	2.39739	2.38845	2.4981	2.4362	2.48107	2.44882	2.41896	2.40832	2.48847	2.43082	2.46824	2.45262	2.47732	2.47154	2.4478	2.42232	2.38935	2.4215	2.39952	2.46836	2.45755	2.43218	2.49467	2.43358
38.6111		2.47806	2.44689	2.46856	2.42067	2.46242	2.41052	2.42966	2.41127	2.40358	2.39097	2.48022	2.4071	2.36929	2.41424	2.41664	2.38291	2.37435	2.48319	2.42194	2.46561	2.43427	2.40455	2.39419	2.47311	2.41615	2.45327	2.43767	2.46199	2.45723	2.43318	2.40813	2.37518	2.40696	2.3851	2.45348	2.44303	2.41789	2.47938	2.41872
39.0133		2.46353	2.43273	2.45386	2.40664	2.44702	2.39641	2.41482	2.39711	2.38916	2.37693	2.46464	2.39284	2.35489	2.40024	2.40294	2.36857	2.36067	2.46832	2.40804	2.45026	2.42025	2.39034	2.3805	2.45796	2.40187	2.43839	2.42309	2.44689	2.44348	2.41864	2.39435	2.36117	2.39296	2.37081	2.43897	2.42862	2.4039	2.46454	2.404
39.4155		2.44926	2.41908	2.43945	2.39299	2.43183	2.38271	2.40004	2.38322	2.37492	2.36322	2.44891	2.37885	2.34065	2.38669	2.38959	2.35439	2.34736	2.4535	2.39448	2.43505	2.40669	2.37634	2.3672	2.44305	2.38796	2.42367	2.40886	2.43203	2.43023	2.40419	2.38092	2.3473	2.37943	2.35672	2.42484	2.41429	2.39019	2.45011	2.38946
39.8177		2.43522	2.4059	2.42536	2.37969	2.41693	2.3694	2.38542	2.36962	2.36091	2.34981	2.43315	2.3651	2.32654	2.37352	2.37656	2.34036	2.33438	2.43877	2.38121	2.42002	2.39355	2.36256	2.35425	2.42837	2.37441	2.40911	2.39493	2.41745	2.41737	2.38982	2.36781	2.33355	2.36631	2.3428	2.41108	2.40006	2.37677	2.43611	2.37513
40.2199		2.42144	2.39314	2.41156	2.3667	2.40237	2.35647	2.371	2.35631	2.34716	2.33672	2.41748	2.35155	2.31262	2.36069	2.3638	2.32654	2.32169	2.4242	2.36824	2.40522	2.38076	2.34908	2.34161	2.41398	2.36121	2.39477	2.38129	2.40319	2.40486	2.37557	2.35499	2.31997	2.35352	2.32909	2.39769	2.38597	2.36362	2.42251	2.36107
40.6221		2.40788	2.38076	2.39808	2.354	2.38815	2.34388	2.35688	2.34326	2.3337	2.32396	2.40205	2.33817	2.29892	2.34818	2.35129	2.31294	2.30928	2.40986	2.35557	2.3907	2.3683	2.3359	2.32925	2.3999	2.34834	2.38068	2.36795	2.38926	2.39263	2.36148	2.34241	2.30657	2.341	2.31563	2.38467	2.37207	2.35077	2.40932	2.3473
41.0243		2.39459	2.36868	2.38491	2.34156	2.3743	2.33162	2.34314	2.33048	2.32059	2.31154	2.38699	2.32496	2.28545	2.33593	2.33902	2.2996	2.29713	2.39583	2.34315	2.37655	2.35609	2.32307	2.3171	2.38616	2.3358	2.3669	2.3549	2.3757	2.38065	2.34762	2.33007	2.29342	2.32869	2.30245	2.37202	2.35843	2.33821	2.39652	2.33386
41.4265		2.38156	2.35684	2.37206	2.32938	2.36081	2.31965	2.32984	2.31795	2.30782	2.29947	2.3724	2.31192	2.27227	2.32394	2.32696	2.28653	2.28518	2.38217	2.33101	2.36278	2.34413	2.3106	2.30517	2.37275	2.32358	2.35345	2.34213	2.36252	2.3689	2.33408	2.31793	2.28055	2.31654	2.28955	2.35973	2.34513	2.32593	2.38408	2.32075
41.8287		2.36882	2.34517	2.35949	2.31743	2.3477	2.30795	2.317	2.30565	2.29543	2.28772	2.35831	2.29906	2.25942	2.31215	2.31509	2.27376	2.27346	2.36891	2.31911	2.34946	2.33237	2.29849	2.29344	2.35971	2.31164	2.34037	2.32969	2.34971	2.35734	2.3209	2.30599	2.26804	2.30452	2.27698	2.34776	2.33218	2.3139	2.37197	2.308
42.2309		2.35636	2.3336	2.34722	2.30569	2.33493	2.29649	2.30461	2.29357	2.2834	2.27625	2.34478	2.28643	2.24695	2.30059	2.3034	2.26134	2.26194	2.35608	2.30744	2.33658	2.32079	2.28671	2.28188	2.34702	2.29998	2.32767	2.31757	2.33725	2.34595	2.30816	2.29424	2.25589	2.29262	2.26476	2.33608	2.31963	2.30209	2.36013	2.29556
42.6331		2.34421	2.32207	2.33524	2.29417	2.3225	2.28523	2.29265	2.28172	2.27174	2.26505	2.33179	2.27407	2.23487	2.28922	2.29187	2.24925	2.25061	2.34368	2.29597	2.32416	2.30938	2.27523	2.27049	2.33465	2.28854	2.31536	2.30577	2.32508	2.33471	2.29585	2.28267	2.24412	2.28087	2.25288	2.32464	2.30748	2.29047	2.3485	2.28343
43.0353		2.33237	2.31055	2.32352	2.28283	2.31041	2.27414	2.28107	2.27007	2.26042	2.25406	2.3193	2.26202	2.22321	2.27803	2.28047	2.23753	2.23948	2.3317	2.28468	2.31218	2.29812	2.26403	2.25928	2.32261	2.27731	2.30342	2.29427	2.31322	2.32356	2.28402	2.27128	2.23273	2.26927	2.24134	2.31338	2.29571	2.27901	2.33703	2.27156
43.4375		2.32083	2.29901	2.31209	2.27168	2.29866	2.26323	2.26981	2.25865	2.24941	2.24325	2.30728	2.25031	2.21198	2.267	2.26921	2.22617	2.2285	2.32009	2.27355	2.30062	2.28699	2.25306	2.24822	2.31088	2.26627	2.29187	2.28305	2.30161	2.31249	2.27265	2.26009	2.22169	2.25789	2.23013	2.30226	2.28428	2.2677	2.32569	2.25993
43.8397		2.30961	2.28749	2.30092	2.26072	2.28726	2.25246	2.25884	2.24745	2.23867	2.23262	2.29568	2.23897	2.20115	2.25612	2.25809	2.2152	2.2177	2.30881	2.26256	2.28943	2.276	2.24228	2.23732	2.29946	2.25535	2.28065	2.27209	2.29027	2.30142	2.26166	2.24909	2.21098	2.24671	2.21925	2.29125	2.27318	2.25654	2.31444	2.2485
44.2419		2.29866	2.27601	2.29	2.24993	2.27617	2.24183	2.24812	2.23649	2.22816	2.22213	2.28445	2.228	2.19069	2.24538	2.24714	2.20462	2.20708	2.29784	2.25171	2.27861	2.26514	2.23168	2.22657	2.28835	2.24458	2.26974	2.26134	2.27919	2.29035	2.25104	2.23829	2.20055	2.23577	2.20869	2.28031	2.26237	2.24555	2.30327	2.23728
44.6441		2.28797	2.26461	2.27932	2.2393	2.26539	2.23134	2.23761	2.22576	2.21784	2.2118	2.27354	2.21743	2.18057	2.23476	2.23639	2.19439	2.19661	2.28708	2.24097	2.26809	2.25441	2.22125	2.21595	2.27754	2.2339	2.25911	2.25078	2.26835	2.27928	2.24069	2.22769	2.19037	2.22508	2.19839	2.26945	2.25182	2.23476	2.29219	2.22627
45.0463		2.27752	2.25338	2.26884	2.22885	2.25488	2.22098	2.22729	2.21524	2.20766	2.20161	2.2629	2.20718	2.17073	2.22428	2.22585	2.1845	2.18631	2.27654	2.23034	2.25781	2.2438	2.21098	2.20546	2.267	2.22331	2.24869	2.2404	2.25776	2.26822	2.23053	2.21728	2.18041	2.21461	2.18836	2.25868	2.24152	2.22419	2.28122	2.2155
45.4485		2.26725	2.24237	2.25851	2.21854	2.24459	2.21076	2.21716	2.20493	2.1976	2.1916	2.25249	2.19724	2.16113	2.21394	2.21554	2.17492	2.17617	2.26613	2.21984	2.24778	2.23335	2.20086	2.1951	2.25671	2.21283	2.23845	2.2302	2.24741	2.25721	2.22049	2.20707	2.17064	2.20437	2.17857	2.24801	2.23142	2.21386	2.27039	2.20496
45.8507		2.2571	2.23165	2.2483	2.20836	2.23449	2.20068	2.20719	2.19477	2.18762	2.18175	2.24227	2.18754	2.15174	2.20374	2.20549	2.16558	2.16618	2.25581	2.20946	2.2379	2.22306	2.19089	2.18488	2.2466	2.20246	2.22835	2.22017	2.23728	2.24632	2.21053	2.19702	2.16101	2.19431	2.16899	2.23746	2.22151	2.20376	2.25971	2.19468
46.2529		2.24705	2.22122	2.23817	2.19829	2.22451	2.19075	2.19736	2.1848	2.17773	2.17203	2.23217	2.17803	2.1425	2.19372	2.19567	2.15644	2.15636	2.24554	2.19923	2.22814	2.21294	2.18105	2.1748	2.2366	2.19223	2.21835	2.21033	2.22732	2.23561	2.20059	2.18714	2.15153	2.18446	2.15958	2.22703	2.21177	2.19387	2.24921	2.18465
46.6551		2.23704	2.21112	2.22808	2.1883	2.21462	2.181	2.18766	2.17495	2.16793	2.16244	2.22214	2.16862	2.13342	2.18389	2.18608	2.14744	2.14667	2.23526	2.18912	2.21844	2.20301	2.17133	2.1649	2.22665	2.18217	2.20843	2.2007	2.21751	2.22511	2.19066	2.17739	2.14213	2.17477	2.15032	2.21672	2.20215	2.18416	2.23889	2.17484
47.0573		2.22706	2.20134	2.21804	2.1784	2.20479	2.1714	2.17808	2.16525	2.15821	2.15293	2.21214	2.15929	2.12448	2.17425	2.17669	2.13856	2.13713	2.22494	2.17917	2.20874	2.1933	2.16172	2.15521	2.21671	2.17232	2.19859	2.19125	2.20781	2.21487	2.18074	2.16776	2.13284	2.16525	2.14118	2.20655	2.19261	2.17457	2.22876	2.16521
47.4595		2.2171	2.19182	2.20803	2.16858	2.19502	2.16201	2.1686	2.15568	2.14862	2.14348	2.20214	2.14999	2.11568	2.16482	2.16748	2.12975	2.12771	2.21457	2.16939	2.19901	2.18381	2.15221	2.14571	2.20674	2.16267	2.18882	2.18199	2.1982	2.20493	2.17083	2.15824	2.1236	2.15593	2.13214	2.1965	2.18313	2.16506	2.2188	2.15573
47.8617		2.20718	2.18251	2.1981	2.15886	2.18531	2.1528	2.15925	2.14628	2.13917	2.13406	2.19216	2.1407	2.10703	2.1556	2.15843	2.12102	2.11843	2.20413	2.15977	2.18923	2.17455	2.1428	2.13643	2.19674	2.15324	2.17915	2.17285	2.18867	2.19524	2.16095	2.14879	2.11443	2.14682	2.12317	2.18658	2.17366	2.1556	2.20901	2.14633
48.2638		2.19734	2.17336	2.1883	2.14927	2.17567	2.14376	2.15002	2.13707	2.12991	2.12467	2.1822	2.13141	2.09854	2.14661	2.14951	2.11238	2.10928	2.19367	2.15033	2.1794	2.16554	2.13348	2.12736	2.18675	2.14404	2.16961	2.16384	2.17925	2.18581	2.15116	2.13944	2.10535	2.13793	2.11428	2.1768	2.16421	2.14617	2.1994	2.13702
48.666		2.18761	2.16431	2.17865	2.13983	2.16611	2.13489	2.14093	2.12804	2.12084	2.11534	2.1723	2.12219	2.09023	2.1378	2.14072	2.1038	2.10026	2.18322	2.14107	2.16952	2.15673	2.12428	2.11847	2.1768	2.135	2.16019	2.15485	2.16994	2.17655	2.14145	2.13017	2.09638	2.12925	2.10547	2.16718	2.15477	2.13677	2.18995	2.12775
49.0682		2.17806	2.15531	2.16922	2.13056	2.15668	2.12615	2.13201	2.11923	2.11202	2.10611	2.16255	2.11301	2.08207	2.12919	2.13205	2.09535	2.09137	2.17286	2.13195	2.15967	2.1481	2.11523	2.10972	2.16699	2.12612	2.15093	2.14588	2.16077	2.16744	2.13187	2.12101	2.08753	2.12077	2.09675	2.15774	2.14534	2.12741	2.18067	2.11856
49.4704		2.16872	2.14633	2.16002	2.12149	2.14738	2.11753	2.1233	2.11063	2.10344	2.09701	2.15299	2.10396	2.0741	2.12076	2.12351	2.08704	2.08263	2.16266	2.12297	2.1499	2.13961	2.10631	2.10111	2.15738	2.11735	2.14184	2.13688	2.15179	2.1584	2.12248	2.11196	2.07887	2.11245	2.08813	2.14848	2.136	2.11814	2.17155	2.10948
49.8726		2.15962	2.13736	2.15106	2.11261	2.13826	2.10898	2.11479	2.1022	2.09512	2.08811	2.1437	2.09507	2.0663	2.11248	2.11509	2.07888	2.074	2.15269	2.11412	2.1403	2.13123	2.09756	2.09258	2.14804	2.10869	2.13295	2.12786	2.14301	2.1494	2.11329	2.10308	2.0704	2.10422	2.07965	2.13943	2.12678	2.109	2.16256	2.10056
50.2748		2.15078	2.12837	2.14237	2.1039	2.12934	2.10048	2.1065	2.09391	2.08705	2.07946	2.13476	2.08639	2.05866	2.10435	2.10675	2.07091	2.06549	2.14302	2.10536	2.13095	2.12288	2.089	2.08411	2.13902	2.1001	2.12423	2.11882	2.13447	2.14041	2.10436	2.09437	2.0622	2.09605	2.07133	2.13057	2.11774	2.10003	2.15368	2.09187
50.677		2.14221	2.11935	2.1339	2.09533	2.12069	2.09203	2.09845	2.08574	2.07923	2.07109	2.12623	2.07795	2.05121	2.09635	2.09849	2.06313	2.05707	2.13369	2.09669	2.12194	2.11452	2.08061	2.0757	2.13037	2.09159	2.11573	2.10981	2.12616	2.13144	2.09572	2.08586	2.05428	2.08787	2.06319	2.12187	2.10893	2.09127	2.14488	2.08343
51.0792		2.13391	2.11032	2.12565	2.08687	2.11236	2.08363	2.09064	2.07764	2.07161	2.06301	2.11816	2.06979	2.04396	2.08848	2.09027	2.05556	2.0487	2.12472	2.0881	2.11335	2.10612	2.07238	2.06732	2.12212	2.08315	2.10746	2.10085	2.11812	2.12247	2.08742	2.07752	2.04664	2.07966	2.05529	2.1133	2.10042	2.08276	2.1361	2.07531
51.4814		2.12586	2.10128	2.1176	2.07851	2.10439	2.07528	2.08307	2.06959	2.0642	2.05524	2.11055	2.06193	2.03695	2.08072	2.08205	2.04821	2.04037	2.11611	2.07961	2.10523	2.09764	2.06431	2.05899	2.11428	2.07481	2.09942	2.09204	2.11033	2.11355	2.07951	2.06938	2.03933	2.07137	2.04767	2.10481	2.09219	2.07447	2.12731	2.06752
51.8836		2.11801	2.0922	2.10974	2.07021	2.09683	2.06699	2.07578	2.06158	2.05697	2.04777	2.10346	2.05436	2.03023	2.07304	2.07383	2.04109	2.03204	2.10785	2.07119	2.09764	2.08906	2.05639	2.05071	2.10687	2.06657	2.09167	2.08339	2.10281	2.10465	2.07202	2.06138	2.03233	2.06304	2.04038	2.09639	2.08424	2.06641	2.11852	2.06004
52.2858		2.11035	2.08314	2.10208	2.06198	2.08972	2.05881	2.06877	2.0536	2.04993	2.04057	2.09689	2.04707	2.02383	2.06546	2.06559	2.03424	2.02373	2.09992	2.0629	2.09056	2.08036	2.04863	2.04249	2.09991	2.05844	2.08425	2.07496	2.09554	2.09582	2.06496	2.0535	2.02566	2.05468	2.03347	2.08802	2.07654	2.05855	2.10971	2.05291
52.688		2.10284	2.07408	2.09465	2.05381	2.08306	2.05072	2.06207	2.04569	2.04308	2.03364	2.09085	2.04002	2.01783	2.05794	2.05734	2.02769	2.01547	2.09229	2.05472	2.08399	2.07157	2.04106	2.03435	2.09338	2.05044	2.07716	2.06676	2.08853	2.08703	2.05836	2.04574	2.01931	2.04633	2.02697	2.07969	2.06909	2.05085	2.10093	2.04606
53.0902		2.09545	2.06508	2.08748	2.0457	2.07683	2.04279	2.05568	2.03787	2.03641	2.02694	2.08531	2.03318	2.01226	2.05047	2.04912	2.02145	2.00732	2.08496	2.04667	2.07786	2.06273	2.03373	2.0263	2.08726	2.04258	2.07044	2.05881	2.08176	2.07831	2.05215	2.03806	2.01328	2.03804	2.0209	2.07142	2.06183	2.04325	2.09223	2.03951
53.4924		2.08813	2.05615	2.08057	2.03766	2.071	2.03505	2.04962	2.03018	2.02994	2.02047	2.08022	2.02652	2.00712	2.04305	2.04096	2.01558	1.99933	2.07791	2.03875	2.07212	2.05389	2.02668	2.01836	2.08154	2.03488	2.06406	2.0511	2.0752	2.06965	2.04631	2.03048	2.00753	2.02988	2.01521	2.06323	2.05475	2.03572	2.08368	2.03321
53.8946		2.08089	2.04736	2.07392	2.02972	2.0655	2.02754	2.04386	2.02264	2.02366	2.01419	2.07549	2.01996	2.00237	2.03569	2.03287	2.01005	1.99157	2.07111	2.03098	2.06665	2.04514	2.01997	2.01055	2.07612	2.02734	2.05799	2.04366	2.06884	2.06109	2.04074	2.02302	2.00203	2.02188	2.00987	2.05516	2.04785	2.02824	2.07536	2.02714
54.2968		2.07372	2.03874	2.06751	2.02189	2.06023	2.02031	2.03836	2.0153	2.01755	2.00806	2.071	2.01351	1.99791	2.02842	2.0249	2.00486	1.98412	2.06455	2.02333	2.06135	2.03658	2.01363	2.00289	2.07094	2.01997	2.05212	2.03649	2.06262	2.05266	2.03532	2.01571	1.99673	2.0141	2.00478	2.04723	2.04115	2.02084	2.06728	2.02125
54.699		2.06663	2.03038	2.06127	2.01421	2.05509	2.0134	2.03303	2.00818	2.01155	2.00206	2.06657	2.00713	1.99363	2.02128	2.01707	1.99992	1.977	2.05818	2.01582	2.0561	2.02831	2.00766	1.9954	2.06585	2.01278	2.04638	2.02957	2.05652	2.04443	2.02993	2.00857	1.99154	2.0066	1.9998	2.03948	2.03467	2.01349	2.05949	2.01548
55.1012		2.05962	2.02232	2.05515	2.00673	2.04995	2.00685	2.02776	2.00129	2.00561	1.99616	2.06201	2.00082	1.98934	2.01431	2.0094	1.99513	1.97024	2.05192	2.00845	2.05075	2.02041	2.00201	1.98809	2.06072	2.00576	2.0406	2.02292	2.05047	2.0365	2.02447	2.00166	1.98638	1.99942	1.99483	2.03193	2.02841	2.00628	2.05197	2.0098
55.5034		2.05271	2.01464	2.04904	1.99949	2.04468	2.00069	2.02244	1.99461	1.99966	1.99032	2.05711	1.9946	1.98486	2.00758	2.00191	1.99037	1.96381	2.04569	2.00126	2.04519	2.01295	1.99659	1.98099	2.05542	1.9989	2.03471	2.01655	2.04444	2.02897	2.01878	1.99499	1.98116	1.99256	1.98971	2.02458	2.02235	1.99923	2.04469	2.00413
55.9056		2.04591	2.00742	2.04288	1.99252	2.03913	1.99492	2.01694	1.98815	1.99362	1.98454	2.05169	1.98849	1.98005	2.00114	1.99463	1.98548	1.95767	2.03941	1.99425	2.03933	2.00598	1.99127	1.9741	2.04983	1.99217	2.02856	2.01045	2.03837	2.02192	2.01282	1.98856	1.97578	1.98608	1.98436	2.01747	2.01646	1.99238	2.03763	1.99838
56.3078		2.03922	2.00069	2.03664	1.98587	2.03321	1.98952	2.01116	1.98191	1.98746	1.97881	2.04561	1.98249	1.97478	1.99504	1.9876	1.98035	1.95178	2.03298	1.98747	2.0331	1.9995	1.98594	1.96746	2.04386	1.98555	2.0221	2.00457	2.03222	2.01539	2.00653	1.98234	1.97019	1.97995	1.97869	2.01061	2.01066	1.98576	2.03072	1.99252
56.71		2.03263	1.99447	2.0303	1.97952	2.02681	1.98445	2.00503	1.97584	1.98117	1.9731	2.03881	1.97661	1.96902	1.98928	1.98084	1.97486	1.94607	2.02637	1.98092	2.02649	1.99347	1.98048	1.96105	2.03747	1.97899	2.01524	1.99889	2.02596	2.00939	1.99989	1.97631	1.96433	1.97418	1.97266	2.00398	2.00486	1.9794	2.02395	1.98648
57.1122		2.0261	1.98874	2.0239	1.97344	2.01994	1.97964	1.99858	1.96995	1.97474	1.9674	2.03129	1.97083	1.96278	1.98389	1.97437	1.96899	1.9405	2.01954	1.97463	2.01952	1.98785	1.9748	1.95488	2.03069	1.97251	2.00802	1.99338	2.01954	2.00386	1.99295	1.97041	1.95821	1.96872	1.96629	1.9976	1.99898	1.97328	2.01729	1.98026
57.5144		2.01961	1.98346	2.01752	1.96758	2.0126	1.975	1.99184	1.96419	1.96822	1.96167	2.02318	1.96513	1.95615	1.97882	1.96822	1.96277	1.93502	2.0125	1.96858	2.01227	1.98257	1.96887	1.94894	2.02359	1.9661	2.00048	1.98795	2.01298	1.99871	1.98575	1.96464	1.95187	1.9635	1.95962	1.99148	1.99291	1.96738	2.01076	1.97382
57.9166		2.01315	1.97854	2.01121	1.9619	2.0049	1.97043	1.98489	1.95858	1.96168	1.95587	2.01463	1.95948	1.94926	1.97403	1.96236	1.95625	1.92961	2.0053	1.96273	2.00487	1.97755	1.96271	1.9432	2.01624	1.95983	1.99273	1.98257	2.00626	1.99379	1.9784	1.95894	1.94535	1.95846	1.95269	1.98557	1.98663	1.96168	2.00435	1.96721
58.3188		2.00673	1.97385	2.00504	1.95633	1.99699	1.96587	1.97788	1.95306	1.95519	1.94999	2.00585	1.95384	1.94226	1.96945	1.9568	1.94956	1.92428	1.998	1.95705	1.99743	1.9727	1.95638	1.93762	2.00878	1.95375	1.98488	1.97718	1.99943	1.98899	1.97101	1.95331	1.93873	1.95352	1.94561	1.97986	1.98011	1.95616	1.99811	1.96045
58.721		2.00035	1.96927	1.99907	1.95084	1.98903	1.96124	1.97094	1.94763	1.94883	1.94401	1.99707	1.94819	1.9353	1.96501	1.95148	1.94284	1.91903	1.99067	1.95145	1.99012	1.968	1.94998	1.93217	2.00129	1.94793	1.97709	1.97173	1.99254	1.98418	1.96367	1.94777	1.93211	1.94862	1.93848	1.9743	1.97335	1.95076	1.99203	1.95361
59.1232		1.99408	1.96467	1.99329	1.94543	1.98123	1.9565	1.96415	1.94228	1.94267	1.93798	1.98851	1.94254	1.92852	1.96065	1.94635	1.93624	1.91386	1.98335	1.94588	1.983	1.96337	1.9436	1.92683	1.99389	1.94245	1.96952	1.9662	1.98569	1.9793	1.95649	1.9423	1.92556	1.94372	1.93139	1.96888	1.96644	1.94548	1.98615	1.94675
59.5254		1.98795	1.95997	1.98768	1.94015	1.97374	1.95164	1.95761	1.93699	1.93678	1.93198	1.98033	1.93687	1.92201	1.9563	1.94134	1.92989	1.90878	1.97608	1.94029	1.97616	1.95878	1.93729	1.92158	1.98665	1.93729	1.9623	1.96058	1.97897	1.97431	1.94954	1.93693	1.91916	1.93879	1.92444	1.96354	1.95943	1.94028	1.98049	1.93992
59.9276		1.98201	1.95513	1.98221	1.93502	1.96668	1.94669	1.95136	1.93179	1.93121	1.92609	1.97266	1.93121	1.91587	1.95193	1.93639	1.92389	1.90379	1.96888	1.93465	1.96964	1.95422	1.93108	1.9164	1.97961	1.93248	1.95556	1.95483	1.97245	1.96923	1.9429	1.93169	1.91296	1.93384	1.91773	1.95828	1.95244	1.93513	1.97499	1.93321
60.3298		1.97631	1.95013	1.97682	1.9301	1.96011	1.94166	1.94537	1.92668	1.92596	1.92043	1.96555	1.92558	1.91016	1.94751	1.93149	1.91828	1.89889	1.96174	1.92899	1.96341	1.94965	1.92501	1.9113	1.97283	1.92792	1.94936	1.94898	1.96625	1.96411	1.93654	1.92656	1.90701	1.92886	1.91136	1.95307	1.94557	1.93003	1.96965	1.92668
60.732		1.97085	1.945	1.97145	1.9254	1.95405	1.93659	1.93962	1.92169	1.92105	1.91506	1.959	1.91998	1.90492	1.94301	1.92658	1.91311	1.89409	1.95466	1.92334	1.95744	1.94508	1.91901	1.90628	1.96631	1.9235	1.94372	1.94302	1.9604	1.95899	1.93049	1.92156	1.90135	1.9239	1.90539	1.94794	1.93891	1.92499	1.96442	1.92039
61.1342		1.96557	1.93982	1.96603	1.92092	1.94846	1.93154	1.93408	1.91684	1.91641	1.90999	1.95297	1.91443	1.90017	1.93844	1.92169	1.90832	1.88937	1.94764	1.9178	1.9517	1.9405	1.91308	1.90134	1.96006	1.91911	1.93859	1.93699	1.95496	1.95393	1.9247	1.9167	1.89597	1.91901	1.89984	1.94286	1.93254	1.92004	1.95922	1.91438
61.5364		1.96046	1.93464	1.96057	1.91661	1.94324	1.92651	1.92872	1.91215	1.912	1.90519	1.94738	1.90898	1.8959	1.93382	1.91681	1.90388	1.88475	1.94067	1.91241	1.94612	1.93594	1.90718	1.89646	1.95408	1.91463	1.93387	1.93092	1.94991	1.94895	1.91913	1.91197	1.89089	1.91421	1.89473	1.93785	1.92653	1.91518	1.95404	1.90867
61.9386		1.95543	1.92955	1.95506	1.91241	1.93829	1.92154	1.92352	1.90762	1.9077	1.90056	1.9421	1.90362	1.89209	1.92915	1.91198	1.89969	1.88019	1.93378	1.90727	1.94066	1.93142	1.9013	1.89159	1.94838	1.91	1.92946	1.92488	1.94524	1.94405	1.91372	1.90738	1.88608	1.90958	1.89001	1.93289	1.92088	1.91047	1.94884	1.90327
62.3408		1.95044	1.9246	1.94956	1.90824	1.93353	1.91664	1.91846	1.90324	1.90344	1.89601	1.93701	1.89841	1.88865	1.92449	1.90721	1.89563	1.8757	1.92701	1.90239	1.93534	1.927	1.89546	1.88673	1.94292	1.9052	1.92518	1.91892	1.9409	1.93924	1.90844	1.90294	1.88156	1.90515	1.88562	1.92797	1.9156	1.90592	1.94365	1.89813
62.743		1.94544	1.91985	1.94415	1.90407	1.9289	1.91184	1.91357	1.89895	1.89913	1.89145	1.93197	1.89337	1.88552	1.91989	1.90255	1.89157	1.87127	1.92039	1.89777	1.93012	1.9227	1.88971	1.88188	1.93773	1.90027	1.9209	1.91316	1.9368	1.9345	1.90331	1.89866	1.8773	1.90095	1.88146	1.92309	1.91063	1.90157	1.93853	1.89321
63.1452		1.94045	1.9153	1.93894	1.89985	1.92435	1.90715	1.90889	1.8947	1.89469	1.88684	1.9269	1.88857	1.88258	1.91543	1.89803	1.88745	1.8669	1.91394	1.89341	1.92502	1.91856	1.88411	1.87699	1.93278	1.89529	1.91648	1.90765	1.93286	1.92982	1.89832	1.89456	1.8733	1.89696	1.87744	1.91823	1.9059	1.89742	1.93355	1.88846
63.5474		1.9355	1.91095	1.93404	1.89559	1.91992	1.90262	1.90443	1.89043	1.8901	1.88222	1.92166	1.88403	1.87969	1.91118	1.89365	1.88317	1.86257	1.90769	1.88928	1.92004	1.91461	1.87876	1.87214	1.92804	1.89034	1.91185	1.90249	1.92898	1.92518	1.89352	1.89061	1.86953	1.89316	1.87345	1.91341	1.90132	1.89344	1.92879	1.88381
63.9496		1.93065	1.90681	1.92955	1.89133	1.91565	1.89833	1.90023	1.8861	1.88538	1.87767	1.91626	1.87981	1.87676	1.90717	1.88947	1.87875	1.8583	1.90164	1.88534	1.91518	1.91082	1.87373	1.86735	1.9235	1.88554	1.90699	1.89776	1.92504	1.92058	1.88891	1.88682	1.86594	1.88947	1.86944	1.90866	1.89679	1.88959	1.92431	1.8792
64.3518		1.92599	1.90287	1.9255	1.88711	1.9116	1.89433	1.89627	1.88166	1.88056	1.87331	1.91066	1.87593	1.8737	1.90343	1.88546	1.87422	1.85413	1.89578	1.88157	1.91045	1.90718	1.86912	1.86272	1.91912	1.88091	1.90194	1.8935	1.92097	1.91606	1.88449	1.88313	1.86246	1.88578	1.86539	1.90406	1.89224	1.88581	1.92014	1.87465
64.754		1.92157	1.89911	1.92191	1.88298	1.90784	1.89064	1.89255	1.87717	1.87572	1.86924	1.90491	1.87241	1.8704	1.89993	1.88163	1.86968	1.85009	1.89011	1.87794	1.90587	1.9036	1.86498	1.85827	1.91484	1.8765	1.89676	1.88972	1.9167	1.91159	1.88029	1.87951	1.85903	1.88201	1.86131	1.89967	1.88758	1.88202	1.91621	1.87014
65.1562		1.91746	1.89556	1.9187	1.87895	1.90441	1.8873	1.88901	1.87265	1.87094	1.86555	1.8991	1.86921	1.86689	1.89662	1.87798	1.86527	1.84625	1.88461	1.87443	1.90149	1.90001	1.8613	1.85406	1.91064	1.87229	1.89156	1.88637	1.91223	1.90722	1.87625	1.87591	1.85559	1.87804	1.85725	1.89558	1.88281	1.87813	1.91246	1.86573
65.5584		1.91367	1.8922	1.91581	1.87502	1.9013	1.88429	1.88565	1.86818	1.86625	1.86223	1.89335	1.86633	1.86315	1.89338	1.87447	1.86113	1.84263	1.87931	1.87103	1.89735	1.89634	1.85806	1.85009	1.90646	1.86825	1.88643	1.88341	1.9076	1.90294	1.87235	1.87231	1.85208	1.87388	1.85329	1.89181	1.87792	1.87409	1.90878	1.86147
65.9606		1.91023	1.88903	1.91312	1.87116	1.89843	1.88154	1.88239	1.86386	1.86169	1.85921	1.88776	1.86369	1.85923	1.89012	1.87111	1.85737	1.83927	1.87426	1.86774	1.89353	1.89254	1.85515	1.84629	1.90229	1.86436	1.88149	1.88075	1.90289	1.89875	1.86856	1.86869	1.84849	1.86954	1.84951	1.88834	1.87297	1.86985	1.90508	1.85747
66.3628		1.90709	1.88604	1.91052	1.8673	1.89571	1.87897	1.87922	1.8598	1.85728	1.85641	1.8825	1.86123	1.85524	1.88676	1.86788	1.85405	1.83621	1.86951	1.86449	1.8901	1.8886	1.85245	1.84262	1.89813	1.86059	1.87682	1.87827	1.89822	1.89467	1.86491	1.86508	1.84483	1.86512	1.84598	1.88515	1.86805	1.86544	1.90131	1.85381
66.765		1.90425	1.8832	1.90794	1.86345	1.89297	1.87649	1.87614	1.85604	1.853	1.85371	1.87768	1.85887	1.85128	1.88328	1.86479	1.8512	1.83341	1.86516	1.86127	1.88712	1.88451	1.84982	1.83898	1.89404	1.85694	1.87248	1.87586	1.89376	1.8907	1.8614	1.86151	1.84122	1.86076	1.8428	1.88213	1.86326	1.86092	1.89749	1.85059
67.1672		1.90162	1.88042	1.90531	1.85957	1.89006	1.874	1.87315	1.85265	1.84884	1.85099	1.87337	1.85655	1.84748	1.87968	1.86179	1.84878	1.83081	1.86128	1.85804	1.88457	1.88035	1.84712	1.83533	1.89005	1.8534	1.86848	1.87343	1.88959	1.88679	1.8581	1.85802	1.83772	1.85663	1.83995	1.87918	1.85873	1.8564	1.8937	1.84787
67.5694		1.89917	1.87763	1.90261	1.85572	1.88688	1.87141	1.87027	1.84962	1.84479	1.84816	1.86963	1.8542	1.84398	1.87602	1.85888	1.84667	1.82834	1.85797	1.85479	1.8824	1.87619	1.84424	1.83161	1.88623	1.84999	1.86486	1.87087	1.8858	1.88295	1.85504	1.85465	1.83445	1.85287	1.83748	1.87619	1.85458	1.852	1.89003	1.8457
67.9716		1.89678	1.87472	1.89984	1.85199	1.88333	1.86865	1.86756	1.84692	1.84088	1.8452	1.86643	1.85178	1.84088	1.87239	1.85603	1.84478	1.8259	1.85524	1.85151	1.88051	1.8721	1.84115	1.82781	1.88266	1.8467	1.86162	1.86812	1.88237	1.87918	1.85227	1.85144	1.83147	1.84955	1.83534	1.87311	1.85095	1.84788	1.88657	1.84406
68.3738		1.89444	1.8716	1.89697	1.84847	1.8794	1.8657	1.86504	1.84448	1.83715	1.8421	1.86373	1.84926	1.83824	1.86889	1.85318	1.84299	1.8234	1.85307	1.84823	1.87869	1.86817	1.83786	1.82401	1.87932	1.84352	1.85875	1.86513	1.87928	1.87543	1.84981	1.84837	1.82884	1.84665	1.83346	1.86992	1.8479	1.84417	1.8834	1.84289
68.776		1.89204	1.86819	1.89401	1.84527	1.87518	1.86253	1.86272	1.84221	1.83371	1.83893	1.8614	1.84667	1.83607	1.86556	1.85029	1.84122	1.82076	1.85137	1.84497	1.87673	1.86444	1.83444	1.82027	1.87627	1.84043	1.85627	1.86187	1.87641	1.87168	1.84764	1.84541	1.82652	1.84407	1.8318	1.86666	1.84547	1.84095	1.88051	1.84205
69.1782		1.88958	1.86449	1.89093	1.84243	1.87078	1.85915	1.86061	1.84002	1.83065	1.83575	1.85936	1.84403	1.8343	1.86244	1.84732	1.83939	1.81791	1.85	1.84179	1.87443	1.86093	1.83102	1.81672	1.87345	1.83739	1.85418	1.85834	1.87365	1.86795	1.84571	1.84248	1.82449	1.84163	1.83032	1.8634	1.84366	1.83829	1.87789	1.8414
69.5804		1.88703	1.86049	1.88772	1.83996	1.8664	1.85559	1.85869	1.83782	1.82811	1.83265	1.85749	1.84142	1.83282	1.85955	1.84426	1.8375	1.81486	1.84881	1.83873	1.87166	1.85764	1.82769	1.81349	1.87086	1.83442	1.85244	1.85458	1.8709	1.86422	1.84392	1.83952	1.82269	1.8391	1.82894	1.86027	1.84241	1.83618	1.87545	1.84076
69.9826		1.88441	1.85628	1.88434	1.83776	1.86223	1.85192	1.85692	1.83558	1.82612	1.82973	1.85571	1.83887	1.83145	1.85687	1.84109	1.83558	1.81161	1.84761	1.83583	1.86831	1.85452	1.82454	1.81072	1.86846	1.8315	1.85098	1.85068	1.86807	1.86049	1.84222	1.83642	1.82104	1.8363	1.82765	1.85735	1.84163	1.83459	1.87311	1.83994
70.3848		1.88177	1.85195	1.8808	1.83569	1.85846	1.84815	1.85528	1.83328	1.82471	1.82708	1.85398	1.83648	1.83005	1.85437	1.83786	1.83363	1.8082	1.84629	1.83313	1.86441	1.85152	1.82156	1.80847	1.86626	1.82867	1.84976	1.84674	1.86512	1.85677	1.84053	1.83316	1.81952	1.83311	1.82641	1.8547	1.84118	1.83339	1.87082	1.83882
70.787		1.87916	1.84762	1.87713	1.83357	1.85521	1.84445	1.8537	1.83094	1.82384	1.82474	1.8523	1.83427	1.82845	1.85205	1.83459	1.83168	1.80468	1.84476	1.83065	1.86013	1.84856	1.81876	1.80681	1.86427	1.82599	1.84862	1.84289	1.86207	1.85307	1.83885	1.8297	1.81813	1.82944	1.82522	1.85234	1.84092	1.83248	1.86858	1.83727
71.1892		1.87661	1.84338	1.87341	1.83126	1.85257	1.8409	1.85216	1.82861	1.82336	1.82273	1.8507	1.83225	1.82658	1.84988	1.83134	1.82979	1.80109	1.84304	1.82839	1.85565	1.84559	1.81607	1.80569	1.86249	1.82352	1.84744	1.83926	1.85897	1.84937	1.83719	1.82607	1.81683	1.82533	1.82401	1.8502	1.84071	1.83168	1.86637	1.83528
71.5914		1.87415	1.83931	1.86971	1.82866	1.85052	1.83764	1.85059	1.82636	1.8231	1.821	1.84927	1.83036	1.82442	1.84785	1.82816	1.82797	1.7975	1.84115	1.82636	1.85125	1.84255	1.81342	1.80501	1.86099	1.8213	1.84609	1.83593	1.85587	1.84567	1.83563	1.82237	1.81563	1.82093	1.8227	1.84817	1.8404	1.83083	1.86422	1.83282
71.9936		1.87175	1.83545	1.86615	1.82584	1.84895	1.83481	1.84894	1.8242	1.82285	1.81945	1.84808	1.82854	1.82206	1.84593	1.82508	1.82624	1.79394	1.8392	1.82451	1.8472	1.83942	1.81076	1.8046	1.85978	1.81937	1.84447	1.83297	1.85286	1.84196	1.83425	1.81868	1.8145	1.8164	1.82122	1.84613	1.83984	1.82976	1.86212	1.82993
72.3958		1.86935	1.83182	1.86285	1.82291	1.84772	1.83248	1.84717	1.82215	1.82243	1.81792	1.84718	1.82668	1.81965	1.84409	1.82213	1.82464	1.79047	1.83725	1.82281	1.84369	1.83629	1.8081	1.80425	1.8588	1.81771	1.8425	1.83036	1.84998	1.83827	1.83312	1.81513	1.81337	1.81196	1.81943	1.84394	1.83896	1.82832	1.86001	1.82666
72.798		1.86689	1.82847	1.85992	1.82011	1.84663	1.83069	1.84521	1.82017	1.82172	1.81623	1.84662	1.82472	1.81732	1.8423	1.81932	1.82316	1.78718	1.83537	1.82119	1.84085	1.83326	1.80549	1.80379	1.85802	1.81625	1.84019	1.82809	1.84727	1.83464	1.83223	1.81182	1.81216	1.80778	1.81728	1.84154	1.83767	1.82639	1.85782	1.82306
73.2002		1.8643	1.82541	1.85744	1.81768	1.84543	1.82939	1.84305	1.81819	1.82069	1.81418	1.84639	1.82256	1.81528	1.84052	1.81667	1.82182	1.78413	1.83355	1.81957	1.83868	1.83051	1.80306	1.8031	1.85727	1.81492	1.83759	1.82607	1.84471	1.83115	1.83159	1.80884	1.81079	1.80399	1.81472	1.8389	1.83593	1.8239	1.85546	1.81918
73.6024		1.86153	1.82269	1.85545	1.81579	1.84397	1.82843	1.8407	1.81614	1.81939	1.81165	1.84642	1.8202	1.81364	1.83877	1.8142	1.82058	1.78144	1.83173	1.81789	1.83705	1.82824	1.80093	1.80213	1.85642	1.81359	1.83479	1.82426	1.84224	1.82793	1.83105	1.80619	1.80923	1.80069	1.81183	1.8361	1.83374	1.82087	1.85284	1.8151
74.0046		1.85857	1.82033	1.85395	1.81452	1.8421	1.82763	1.8382	1.81396	1.81792	1.80856	1.84658	1.81767	1.81248	1.83706	1.81194	1.81935	1.77917	1.82983	1.8161	1.83575	1.82661	1.79926	1.80095	1.8553	1.81216	1.8319	1.82262	1.83984	1.82509	1.83049	1.80389	1.80745	1.79786	1.80868	1.83326	1.83111	1.81738	1.84991	1.81089
74.4068		1.85543	1.81834	1.85287	1.8138	1.83972	1.82681	1.83564	1.81164	1.81637	1.80492	1.84671	1.81501	1.81178	1.83548	1.80993	1.81802	1.77736	1.82773	1.8142	1.83455	1.82572	1.79811	1.7997	1.85375	1.81057	1.8291	1.82115	1.83744	1.82281	1.82974	1.80187	1.80549	1.79548	1.80544	1.83055	1.82812	1.81357	1.84674	1.80665
74.809		1.8522	1.81668	1.85212	1.81343	1.83686	1.82575	1.83314	1.8092	1.8148	1.80083	1.84662	1.81231	1.81143	1.83407	1.80817	1.81648	1.77601	1.82537	1.81221	1.83323	1.82551	1.79748	1.79859	1.85168	1.80877	1.82646	1.81988	1.83501	1.82116	1.82873	1.80008	1.8034	1.79343	1.80226	1.82811	1.82488	1.80965	1.84346	1.80246
75.2112		1.84897	1.81525	1.8516	1.81311	1.83363	1.82435	1.83086	1.80672	1.81323	1.79645	1.84618	1.80965	1.81129	1.83289	1.80665	1.81463	1.775	1.82269	1.81019	1.83165	1.82582	1.79727	1.79775	1.84909	1.8068	1.8241	1.81885	1.83256	1.82023	1.8274	1.79843	1.80129	1.79164	1.79928	1.82605	1.82152	1.80587	1.84026	1.79841
75.6134		1.84584	1.81389	1.85119	1.81255	1.83017	1.82258	1.82889	1.80425	1.81159	1.79191	1.84526	1.80704	1.81117	1.83194	1.80533	1.81244	1.77418	1.81975	1.80822	1.8298	1.82636	1.79727	1.79727	1.84604	1.80473	1.82208	1.81802	1.83015	1.82002	1.82583	1.79686	1.79925	1.78997	1.79653	1.82434	1.81821	1.80245	1.83735	1.79459
76.0156		1.84293	1.81247	1.85083	1.81146	1.82673	1.82045	1.82732	1.80186	1.80977	1.78743	1.84388	1.80452	1.81088	1.8311	1.8041	1.80998	1.77339	1.81664	1.80635	1.82779	1.82677	1.79723	1.79713	1.84266	1.80264	1.82038	1.81738	1.82787	1.82052	1.82417	1.79528	1.79735	1.78833	1.79408	1.82292	1.81513	1.79959	1.83493	1.79108
76.4178		1.84031	1.81083	1.85051	1.80978	1.82355	1.81809	1.82613	1.79958	1.80768	1.78313	1.84214	1.8021	1.81028	1.83025	1.80281	1.8074	1.77241	1.81347	1.80462	1.82582	1.82669	1.79691	1.79718	1.83912	1.80056	1.81893	1.81684	1.82582	1.82165	1.82259	1.79366	1.79569	1.78668	1.7919	1.82163	1.81245	1.79749	1.83315	1.78797
76.82		1.83804	1.8089	1.85026	1.80754	1.82094	1.81561	1.82523	1.79744	1.80528	1.77917	1.84022	1.7998	1.80931	1.82915	1.80132	1.80496	1.77114	1.81041	1.803	1.82411	1.82585	1.79609	1.79719	1.83558	1.79852	1.81762	1.81635	1.82412	1.82326	1.82121	1.79195	1.79432	1.78501	1.79001	1.82026	1.8103	1.79616	1.83205	1.78535
77.2222		1.83613	1.80666	1.85018	1.80493	1.81911	1.8131	1.82445	1.79543	1.80261	1.77568	1.83831	1.7977	1.80798	1.82762	1.7995	1.80291	1.7695	1.80755	1.80146	1.82283	1.8241	1.79465	1.79688	1.83215	1.79642	1.81629	1.8158	1.82284	1.82517	1.82007	1.79016	1.79329	1.7834	1.78844	1.81867	1.80876	1.79558	1.83159	1.78334
77.6244		1.83455	1.8042	1.85035	1.80222	1.81823	1.8107	1.82355	1.79357	1.79979	1.77283	1.83666	1.79589	1.80638	1.82548	1.79733	1.80144	1.76752	1.80496	1.79992	1.82201	1.82142	1.7926	1.79603	1.82889	1.7942	1.8148	1.81522	1.82202	1.82714	1.81908	1.78826	1.79266	1.78191	1.78729	1.81679	1.80784	1.7956	1.83164	1.78201
78.0266		1.83326	1.80169	1.85085	1.79968	1.81839	1.80846	1.82228	1.79189	1.797	1.77085	1.83541	1.79454	1.8046	1.82264	1.79484	1.80066	1.76533	1.80264	1.79828	1.82154	1.81793	1.79009	1.79448	1.82577	1.79175	1.81303	1.81465	1.82166	1.82886	1.81802	1.78627	1.79248	1.78064	1.78665	1.81466	1.80749	1.79595	1.83202	1.78147
78.4288		1.83221	1.79931	1.85167	1.79747	1.81957	1.80647	1.82041	1.79049	1.79441	1.76997	1.83466	1.79376	1.80276	1.81917	1.79221	1.80056	1.76308	1.80057	1.79648	1.82114	1.81385	1.78734	1.79221	1.82273	1.78902	1.81092	1.8142	1.82163	1.83002	1.81662	1.78418	1.79278	1.77971	1.78659	1.81245	1.80756	1.79638	1.83251	1.78173
78.831		1.83136	1.79726	1.85275	1.79569	1.82158	1.8048	1.81783	1.78944	1.79214	1.77042	1.83438	1.7936	1.80091	1.81521	1.78969	1.80094	1.76099	1.79871	1.79447	1.82044	1.80945	1.7846	1.78933	1.8197	1.78604	1.80853	1.814	1.82183	1.83034	1.81461	1.78197	1.79354	1.77914	1.7871	1.81033	1.80788	1.79658	1.83295	1.78272
79.2332		1.8307	1.7957	1.85391	1.79421	1.82421	1.80361	1.81451	1.78882	1.79026	1.7723	1.83442	1.79403	1.79901	1.81108	1.78756	1.80158	1.75926	1.79703	1.79222	1.81912	1.80498	1.78213	1.78607	1.81664	1.78295	1.80599	1.81419	1.82206	1.82961	1.81184	1.77957	1.79472	1.77895	1.78808	1.80861	1.80824	1.79637	1.83314	1.78431
79.6354		1.83027	1.79476	1.85493	1.79285	1.82712	1.80303	1.81058	1.78865	1.78872	1.77553	1.83461	1.79485	1.79696	1.8071	1.78609	1.80223	1.75805	1.79557	1.78979	1.81694	1.80072	1.78006	1.78273	1.81355	1.77995	1.80355	1.81485	1.82218	1.82777	1.80827	1.77696	1.79624	1.77911	1.78926	1.80743	1.80843	1.79567	1.83305	1.78625
80.0376		1.83011	1.79446	1.85561	1.79137	1.83001	1.80321	1.80636	1.78891	1.78741	1.7798	1.83465	1.79576	1.79463	1.80364	1.78543	1.80267	1.75752	1.79439	1.78727	1.81386	1.79689	1.77848	1.77961	1.81051	1.77728	1.80145	1.81598	1.822	1.82498	1.80403	1.77409	1.79797	1.77956	1.79035	1.8069	1.80821	1.79458	1.83262	1.78827
80.4398		1.83031	1.7948	1.85575	1.78958	1.83254	1.80422	1.80223	1.78954	1.78618	1.78455	1.83426	1.79636	1.79192	1.80097	1.78562	1.8028	1.7577	1.7936	1.78478	1.81007	1.79372	1.77734	1.77697	1.80761	1.7751	1.79996	1.81751	1.82143	1.82157	1.7994	1.77105	1.7998	1.78023	1.79101	1.80698	1.8074	1.79328	1.83194	1.79011
80.842		1.83094	1.79573	1.85527	1.78739	1.83446	1.80611	1.79863	1.79049	1.7849	1.78905	1.83315	1.79629	1.78883	1.7993	1.78654	1.80266	1.75858	1.79331	1.78249	1.80591	1.79141	1.77655	1.77492	1.80498	1.77353	1.79929	1.81928	1.82047	1.81795	1.79477	1.76798	1.80161	1.78109	1.79098	1.80751	1.80579	1.79205	1.83108	1.79158
81.2442		1.83202	1.79714	1.85422	1.7849	1.8356	1.80881	1.79598	1.79168	1.78351	1.79255	1.83112	1.7953	1.78552	1.7987	1.78793	1.80236	1.76004	1.79353	1.78054	1.80184	1.79011	1.77606	1.77346	1.80272	1.77252	1.79952	1.8211	1.81914	1.8146	1.79053	1.76515	1.80334	1.78215	1.79012	1.80821	1.80332	1.79107	1.83021	1.79269
81.6464		1.83351	1.79891	1.85271	1.78235	1.83584	1.81218	1.7945	1.79311	1.782	1.79444	1.82803	1.79333	1.78227	1.79907	1.78949	1.80211	1.76182	1.79423	1.77906	1.79826	1.7899	1.77578	1.77245	1.8009	1.77192	1.80061	1.82273	1.81759	1.81188	1.78705	1.76295	1.80496	1.7835	1.78843	1.80879	1.79994	1.79048	1.82945	1.79354
82.0485		1.83531	1.80085	1.85093	1.78009	1.83514	1.81596	1.79429	1.79479	1.78043	1.79442	1.82392	1.79053	1.77949	1.80017	1.79095	1.80212	1.76364	1.79522	1.77809	1.79548	1.79081	1.77575	1.77168	1.79956	1.77149	1.80242	1.82398	1.816	1.80999	1.78456	1.76173	1.8065	1.78521	1.78606	1.80894	1.79579	1.79021	1.82889	1.79441
82.4507		1.83726	1.80277	1.8491	1.77852	1.83353	1.81989	1.79526	1.7967	1.77892	1.79255	1.81903	1.78726	1.77759	1.80171	1.79207	1.80251	1.76513	1.7962	1.7776	1.79361	1.79268	1.77604	1.77092	1.79872	1.77104	1.80466	1.82467	1.81455	1.80884	1.78317	1.7618	1.80801	1.78734	1.78325	1.80851	1.79113	1.79008	1.8285	1.79557
82.8529		1.83914	1.80442	1.84743	1.77795	1.83117	1.82364	1.79717	1.79879	1.77758	1.7893	1.8138	1.78408	1.77685	1.80332	1.79272	1.80336	1.76598	1.79687	1.77745	1.79264	1.79526	1.77678	1.77007	1.79835	1.77043	1.80696	1.82473	1.81341	1.80816	1.78279	1.76335	1.80953	1.78993	1.7803	1.80746	1.78634	1.78987	1.8282	1.79726
83.2551		1.84072	1.80564	1.84609	1.7786	1.82831	1.82685	1.79975	1.80097	1.77656	1.7854	1.8088	1.78154	1.77742	1.8047	1.79293	1.80463	1.766	1.79696	1.77742	1.79242	1.79818	1.77807	1.76918	1.79844	1.76968	1.80898	1.82409	1.81269	1.80755	1.78319	1.76633	1.81107	1.7929	1.77748	1.80591	1.78187	1.78933	1.82774	1.79954
83.6573		1.84186	1.80624	1.84522	1.78053	1.82527	1.82916	1.80277	1.80303	1.77594	1.78169	1.80472	1.78013	1.77919	1.80562	1.79279	1.80621	1.76516	1.79636	1.77724	1.79284	1.80097	1.77994	1.7685	1.79901	1.76896	1.81038	1.8228	1.81237	1.80663	1.78409	1.77051	1.81257	1.79611	1.77505	1.80416	1.77816	1.78835	1.82689	1.80235
84.0595		1.84246	1.80625	1.84495	1.78363	1.82242	1.83024	1.80612	1.80481	1.7758	1.7789	1.80217	1.78018	1.78187	1.80601	1.79248	1.80796	1.76368	1.7952	1.77662	1.79384	1.80318	1.78236	1.76846	1.80008	1.76855	1.81098	1.82095	1.81239	1.80515	1.78516	1.77546	1.81388	1.79937	1.77321	1.80255	1.77559	1.78693	1.82534	1.8054
84.4617		1.84252	1.80579	1.84541	1.78765	1.82012	1.82981	1.8098	1.80612	1.77616	1.7775	1.80165	1.78175	1.78512	1.806	1.79215	1.80973	1.7619	1.79378	1.77532	1.79547	1.80443	1.78517	1.76956	1.80168	1.76881	1.81069	1.81864	1.81263	1.80311	1.7862	1.78064	1.8148	1.80244	1.77212	1.80149	1.77439	1.78522	1.8229	1.8083
84.8639		1.84214	1.80509	1.84668	1.79227	1.81868	1.82775	1.81391	1.80694	1.77699	1.77761	1.80337	1.78466	1.78857	1.80585	1.792	1.81146	1.76026	1.79263	1.77313	1.79779	1.80448	1.78815	1.77219	1.80386	1.77007	1.80962	1.81601	1.81297	1.80079	1.78714	1.78553	1.81517	1.80513	1.77194	1.80128	1.77464	1.78345	1.81945	1.81066
85.2661		1.84149	1.80445	1.84884	1.79716	1.81827	1.82416	1.81858	1.80738	1.77818	1.77901	1.80724	1.78847	1.79201	1.80598	1.79214	1.81311	1.75914	1.7923	1.76993	1.80089	1.80331	1.791	1.77658	1.80668	1.7725	1.80802	1.81323	1.81327	1.7987	1.78805	1.78962	1.81483	1.8073	1.77276	1.80211	1.77632	1.78185	1.81515	1.81218
85.6683		1.84076	1.80413	1.85182	1.80195	1.81886	1.8194	1.82384	1.80765	1.77959	1.78123	1.81286	1.79264	1.79542	1.80687	1.79263	1.81469	1.75881	1.79324	1.76565	1.80474	1.80111	1.79342	1.78256	1.81016	1.77616	1.80619	1.81044	1.8135	1.79741	1.78911	1.79247	1.81378	1.80883	1.77469	1.804	1.77933	1.78063	1.81027	1.81276
86.0705		1.8402	1.80425	1.85542	1.8064	1.82027	1.81408	1.82962	1.80806	1.78096	1.78375	1.81962	1.79653	1.79892	1.80894	1.79348	1.81621	1.75925	1.79565	1.76033	1.80912	1.79824	1.79511	1.78967	1.81425	1.78085	1.80452	1.80781	1.81367	1.79742	1.7905	1.79385	1.81221	1.80962	1.77776	1.80685	1.78361	1.77993	1.80536	1.81244
86.4727		1.83992	1.80471	1.85922	1.81033	1.82221	1.80895	1.83566	1.80889	1.78202	1.78613	1.82673	1.79961	1.80267	1.81245	1.79458	1.81763	1.76025	1.79947	1.75406	1.81371	1.79522	1.79586	1.79714	1.81886	1.78622	1.80338	1.80549	1.81386	1.79901	1.79233	1.79363	1.81042	1.8096	1.7819	1.81039	1.78917	1.77987	1.80106	1.81147
86.8749		1.84003	1.80523	1.86268	1.81367	1.82427	1.80475	1.8416	1.81032	1.78249	1.78806	1.83346	1.80157	1.80672	1.81746	1.79576	1.81884	1.76145	1.80424	1.7471	1.81807	1.79259	1.79556	1.80404	1.8238	1.79181	1.80308	1.8036	1.81422	1.80216	1.79451	1.7919	1.80885	1.8087	1.78695	1.81434	1.79597	1.78055	1.79802	1.81016
87.2771		1.84051	1.80543	1.86521	1.81644	1.82613	1.8021	1.84699	1.81242	1.78213	1.78955	1.83917	1.80233	1.81098	1.82368	1.79678	1.8197	1.76244	1.80934	1.73982	1.82184	1.79083	1.79428	1.80957	1.82877	1.79712	1.80386	1.80222	1.81494	1.80652	1.79679	1.78889	1.80793	1.80685	1.79258	1.8184	1.80396	1.78212	1.79686	1.80881
87.6793		1.84133	1.8049	1.8663	1.81873	1.82755	1.80131	1.85145	1.81513	1.78084	1.79081	1.84353	1.80215	1.81514	1.83054	1.7974	1.82003	1.76294	1.81408	1.7327	1.8248	1.79023	1.79225	1.8132	1.83335	1.80176	1.80587	1.80134	1.81623	1.81156	1.79882	1.78508	1.80804	1.80412	1.7984	1.82228	1.81286	1.78472	1.79793	1.80772
88.0815		1.84239	1.80343	1.86565	1.82064	1.82839	1.80231	1.85463	1.81827	1.77865	1.79219	1.84647	1.80149	1.81874	1.83719	1.79742	1.81981	1.76288	1.8179	1.72628	1.827	1.79092	1.78988	1.81483	1.83714	1.80546	1.80919	1.80088	1.81832	1.81672	1.80021	1.78109	1.80941	1.80069	1.80394	1.82584	1.82212	1.78845	1.80133	1.80707
88.4837		1.84361	1.80106	1.86336	1.8222	1.8287	1.80468	1.85632	1.82166	1.77582	1.79406	1.8482	1.8009	1.82133	1.84272	1.79676	1.81914	1.76245	1.82053	1.72107	1.8287	1.79275	1.78767	1.81484	1.83967	1.8081	1.81376	1.80065	1.82134	1.82155	1.80076	1.7776	1.81212	1.79689	1.80874	1.82894	1.83086	1.79331	1.8068	1.80703
88.8859		1.84496	1.79805	1.85979	1.82337	1.82856	1.80776	1.85633	1.8251	1.77276	1.79662	1.84913	1.80093	1.82258	1.84624	1.79551	1.81835	1.76192	1.82205	1.71743	1.83027	1.79541	1.78613	1.81399	1.84056	1.80969	1.81938	1.80045	1.82534	1.8259	1.80045	1.77535	1.816	1.79318	1.81242	1.83155	1.83793	1.79908	1.81373	1.80767
89.2881		1.84647	1.79487	1.85561	1.82396	1.82811	1.81088	1.85457	1.82841	1.77001	1.79989	1.84972	1.80193	1.82239	1.84721	1.79401	1.81792	1.7616	1.82283	1.71549	1.83203	1.79848	1.78565	1.81317	1.83963	1.81029	1.82566	1.80006	1.83019	1.82984	1.79947	1.77479	1.82076	1.79003	1.81475	1.83367	1.84218	1.80536	1.82127	1.80901
89.6903		1.84818	1.792	1.85157	1.82372	1.82744	1.81352	1.8509	1.83134	1.76815	1.80361	1.8504	1.80399	1.8209	1.84546	1.79272	1.81831	1.76165	1.82343	1.71513	1.83415	1.80156	1.78643	1.8132	1.83689	1.80994	1.83199	1.79937	1.83548	1.83368	1.79816	1.77617	1.82599	1.78785	1.81572	1.83539	1.84271	1.81156	1.82844	1.811
90.0925		1.8501	1.78985	1.84834	1.82237	1.82655	1.81547	1.84529	1.83354	1.7676	1.80741	1.85148	1.80688	1.81846	1.84129	1.79226	1.81989	1.76192	1.82433	1.71594	1.83654	1.80444	1.78848	1.81458	1.83258	1.80869	1.83755	1.79839	1.84056	1.83767	1.79697	1.7793	1.8312	1.78682	1.81553	1.83681	1.83917	1.81695	1.83435	1.81342
90.4947		1.85213	1.78862	1.84638	1.81974	1.82535	1.81691	1.83781	1.83457	1.76863	1.81083	1.85312	1.81014	1.81552	1.83545	1.79324	1.82268	1.76204	1.8258	1.7174	1.83892	1.80714	1.79157	1.81744	1.82718	1.80655	1.84143	1.79727	1.8446	1.84186	1.79622	1.78365	1.83591	1.78688	1.81458	1.8381	1.83192	1.8208	1.83842	1.81589
90.8969		1.85413	1.78839	1.84587	1.81585	1.8237	1.81833	1.82879	1.83389	1.77111	1.81354	1.85542	1.81314	1.81252	1.82892	1.7962	1.82638	1.76148	1.82781	1.71898	1.84098	1.80996	1.79538	1.82145	1.82131	1.80365	1.84283	1.79628	1.84669	1.84598	1.79618	1.78832	1.83976	1.78771	1.81342	1.83947	1.82195	1.82251	1.8405	1.81784
91.2991		1.85578	1.78913	1.84669	1.81104	1.82146	1.82038	1.81888	1.83108	1.77463	1.81533	1.85835	1.81521	1.80981	1.82283	1.80146	1.83035	1.75981	1.83001	1.72033	1.84251	1.81344	1.79953	1.82593	1.81573	1.80017	1.8413	1.79571	1.84609	1.84932	1.79699	1.79236	1.84251	1.78887	1.81259	1.84109	1.81069	1.82168	1.84106	1.81864
91.7013		1.85674	1.79091	1.84848	1.80585	1.81863	1.82375	1.80903	1.82595	1.77844	1.81607	1.86197	1.81583	1.80769	1.81828	1.80899	1.83379	1.75683	1.83183	1.72137	1.84358	1.81822	1.80367	1.83005	1.81115	1.79646	1.83696	1.79574	1.8424	1.85092	1.79869	1.79486	1.84411	1.78986	1.81254	1.84307	1.79965	1.81826	1.84096	1.81773
92.1035		1.8568	1.79389	1.85073	1.80092	1.81534	1.82896	1.80033	1.81876	1.78168	1.81566	1.8663	1.81465	1.80638	1.81624	1.81835	1.83596	1.7528	1.83263	1.7223	1.84461	1.82483	1.80752	1.83306	1.80823	1.79293	1.83056	1.79634	1.83568	1.84991	1.80119	1.79519	1.84467	1.7904	1.81345	1.84541	1.78999	1.81253	1.8414	1.81485
92.5057		1.85586	1.79833	1.85288	1.79684	1.81179	1.83626	1.79388	1.81023	1.7836	1.81395	1.87136	1.81162	1.80601	1.81743	1.82859	1.8364	1.74842	1.83189	1.72358	1.8462	1.83357	1.8107	1.83446	1.80743	1.78995	1.82342	1.79725	1.82653	1.84563	1.80435	1.7932	1.84443	1.79046	1.81517	1.84801	1.78239	1.80515	1.84365	1.81017
92.9079		1.85414	1.80446	1.85439	1.79394	1.80822	1.84554	1.7905	1.80143	1.78376	1.81066	1.87702	1.80699	1.80662	1.82219	1.83839	1.83499	1.74464	1.82941	1.72582	1.84899	1.84435	1.81272	1.83414	1.8091	1.78776	1.81713	1.79804	1.81596	1.83815	1.80786	1.78921	1.84368	1.79032	1.81719	1.85064	1.77688	1.79705	1.8487	1.80431
93.3101		1.85205	1.81232	1.855	1.79227	1.8047	1.85622	1.79064	1.79361	1.7822	1.80571	1.8829	1.80128	1.80815	1.83031	1.84628	1.83198	1.7425	1.82533	1.72966	1.85339	1.85664	1.81292	1.83237	1.81339	1.78643	1.8132	1.7983	1.80522	1.82823	1.81136	1.78392	1.84273	1.79054	1.81887	1.85305	1.77299	1.78935	1.85708	1.79823
93.7123		1.85024	1.82166	1.8546	1.79164	1.80108	1.86726	1.79434	1.78782	1.7795	1.79929	1.88832	1.79524	1.8104	1.84093	1.85088	1.82781	1.74287	1.82014	1.73561	1.85937	1.86947	1.8106	1.82959	1.82034	1.78588	1.81282	1.79782	1.79563	1.81729	1.81445	1.7783	1.84185	1.79182	1.81962	1.85509	1.76992	1.78319	1.86864	1.79294
94.1145		1.84931	1.83183	1.85358	1.7918	1.79696	1.87729	1.80118	1.78473	1.77668	1.79222	1.89224	1.78977	1.81307	1.85248	1.85139	1.82299	1.74626	1.81463	1.74398	1.86635	1.88158	1.80522	1.82622	1.82988	1.78597	1.81651	1.79679	1.78841	1.80714	1.81688	1.77329	1.84124	1.79489	1.81928	1.85677	1.76687	1.77954	1.8824	1.7893
94.5167		1.84977	1.84189	1.8526	1.7926	1.79178	1.88456	1.81045	1.78445	1.77494	1.78593	1.89343	1.78589	1.81587	1.86281	1.8478	1.818	1.75278	1.80967	1.75478	1.87329	1.89162	1.79677	1.82256	1.84188	1.7867	1.82417	1.79588	1.78454	1.79971	1.81872	1.76973	1.8411	1.8004	1.81833	1.8583	1.76326	1.77904	1.89666	1.78771
94.9189		1.85174	1.85071	1.85262	1.79414	1.78519	1.88748	1.82114	1.78663	1.77541	1.78237	1.89074	1.78447	1.81872	1.86979	1.84108	1.81321	1.76223	1.80608	1.76767	1.87888	1.89837	1.78599	1.81863	1.85605	1.78819	1.83502	1.79618	1.78465	1.79658	1.82041	1.76809	1.84168	1.80883	1.81791	1.8601	1.75901	1.78186	1.90902	1.78811
95.3211		1.85497	1.85722	1.85456	1.79676	1.77727	1.88472	1.83204	1.79052	1.77894	1.78337	1.88346	1.78617	1.82181	1.87179	1.83288	1.80894	1.77407	1.80446	1.7819	1.88182	1.9011	1.77435	1.81423	1.8718	1.79082	1.84783	1.79899	1.78893	1.79884	1.82281	1.76854	1.84316	1.82035	1.81955	1.86265	1.75443	1.78765	1.91684	1.78995
95.7233		1.85872	1.86067	1.85908	1.80088	1.76882	1.8759	1.84181	1.79535	1.78586	1.7901	1.87159	1.79116	1.82568	1.86837	1.8252	1.80554	1.78764	1.80509	1.79629	1.88125	1.89956	1.76393	1.80905	1.88816	1.79507	1.86114	1.80558	1.79711	1.80671	1.82699	1.77083	1.84574	1.83478	1.82473	1.86636	1.75011	1.79557	1.91784	1.79247
96.1255		1.86202	1.86065	1.86627	1.80673	1.7614	1.86168	1.84897	1.80061	1.796	1.80242	1.85605	1.79901	1.83103	1.86058	1.81979	1.80337	1.80209	1.80775	1.80926	1.87703	1.89407	1.75695	1.80286	1.90362	1.80131	1.87352	1.81678	1.80838	1.81951	1.83391	1.7745	1.84938	1.85156	1.83436	1.87139	1.74669	1.80439	1.91078	1.79493
96.5277		1.86381	1.85727	1.87547	1.81412	1.75699	1.844	1.85208	1.80623	1.8086	1.81844	1.83852	1.8086	1.83856	1.85068	1.81775	1.80273	1.81636	1.81191	1.8191	1.86987	1.8852	1.75523	1.79568	1.91638	1.80957	1.88392	1.83271	1.82151	1.83544	1.84397	1.77889	1.8538	1.86969	1.84827	1.87748	1.74443	1.81264	1.89593	1.79684
96.9299		1.8633	1.85106	1.88526	1.82225	1.75747	1.82577	1.84998	1.81256	1.82253	1.83478	1.82124	1.81832	1.84846	1.84161	1.81933	1.80374	1.82913	1.81673	1.82432	1.86126	1.87361	1.75965	1.78786	1.92466	1.81942	1.89183	1.85257	1.835	1.85202	1.85683	1.78344	1.85829	1.88785	1.86502	1.88397	1.74315	1.81899	1.87524	1.79812
97.3321		1.86016	1.84295	1.89381	1.82972	1.76406	1.8104	1.84214	1.82016	1.83637	1.84713	1.80652	1.82638	1.86026	1.83627	1.82394	1.80621	1.83873	1.82132	1.82422	1.85318	1.85964	1.76992	1.78006	1.92732	1.8299	1.8973	1.87454	1.8473	1.86631	1.87126	1.78779	1.86184	1.90451	1.88193	1.88972	1.74222	1.82251	1.85185	1.79914
97.7343		1.8547	1.83411	1.89932	1.83497	1.77685	1.80116	1.82897	1.8296	1.84869	1.85145	1.79636	1.83141	1.87275	1.83696	1.8305	1.80956	1.84343	1.82489	1.8192	1.8476	1.84338	1.78447	1.77315	1.92447	1.83965	1.90091	1.89604	1.85705	1.87591	1.88544	1.79191	1.86327	1.9183	1.89568	1.89339	1.74079	1.82302	1.82949	1.80044
98.1365		1.84765	1.82587	1.90061	1.83678	1.79463	1.80057	1.81185	1.84087	1.85826	1.84512	1.79214	1.83293	1.88411	1.84498	1.8378	1.81296	1.84172	1.82708	1.81083	1.84608	1.82474	1.80067	1.76807	1.91755	1.8473	1.90333	1.91406	1.86343	1.8796	1.8974	1.79613	1.86171	1.92823	1.90328	1.89371	1.73829	1.82108	1.81173	1.80259
98.5387		1.84004	1.81959	1.89751	1.83487	1.81516	1.8098	1.79305	1.85337	1.86418	1.82779	1.79436	1.83165	1.89263	1.86053	1.84487	1.81565	1.83285	1.82783	1.80139	1.84939	1.80383	1.81552	1.76564	1.90908	1.85177	1.90523	1.92596	1.8663	1.87772	1.90571	1.80104	1.85689	1.934	1.90319	1.88982	1.73486	1.81804	1.80142	1.80592
98.9409		1.83289	1.81663	1.89089	1.83011	1.83561	1.82839	1.7753	1.86572	1.86603	1.80152	1.80252	1.82913	1.89726	1.88266	1.85119	1.81739	1.81706	1.82739	1.7932	1.85727	1.78127	1.82646	1.76645	1.90186	1.85272	1.90716	1.9301	1.86603	1.87211	1.9099	1.80723	1.84959	1.93614	1.89608	1.88151	1.73164	1.81565	1.80044	1.81029
99.3431		1.82699	1.81811	1.88248	1.82435	1.85337	1.85401	1.76112	1.87601	1.86386	1.77011	1.81518	1.82729	1.89806	1.90947	1.85652	1.81882	1.79587	1.82614	1.78799	1.86847	1.75847	1.83218	1.77084	1.89838	1.85062	1.90939	1.92636	1.86343	1.86547	1.91083	1.81511	1.84143	1.93591	1.88468	1.86942	1.73058	1.81556	1.80937	1.81531
99.7453		1.82287	1.82501	1.87438	1.81976	1.86693	1.8827	1.75251	1.8821	1.85811	1.73809	1.83009	1.82767	1.89627	1.93822	1.86069	1.82139	1.77169	1.82442	1.78659	1.88105	1.73757	1.83305	1.779	1.90033	1.84666	1.91213	1.91616	1.85942	1.86064	1.91027	1.82466	1.83463	1.93502	1.87285	1.85479	1.73406	1.81902	1.82758	1.82035
100.147		1.82084	1.838	1.86881	1.81812	1.87645	1.90929	1.75048	1.88227	1.84964	1.70977	1.84458	1.83088	1.89382	1.96557	1.86337	1.82717	1.74755	1.82255	1.78895	1.89271	1.72115	1.83106	1.79097	1.90842	1.84237	1.91563	1.90216	1.85484	1.86014	1.9106	1.83522	1.83151	1.93535	1.86446	1.83932	1.74432	1.82639	1.85325	1.8249
100.55		1.82098	1.85743	1.86766	1.82022	1.88387	1.92825	1.75507	1.8756	1.83943	1.68855	1.85605	1.83635	1.8928	1.98778	1.86393	1.83813	1.72657	1.82082	1.79412	1.90151	1.71189	1.82908	1.80671	1.92262	1.8394	1.92016	1.88746	1.85039	1.86576	1.91403	1.84529	1.83378	1.93854	1.86228	1.82479	1.76293	1.83697	1.88357	1.82891
100.952		1.82342	1.88343	1.87249	1.82574	1.89247	1.93524	1.76547	1.86244	1.82862	1.67678	1.86279	1.84246	1.89497	2.00133	1.8618	1.85551	1.71158	1.81995	1.80095	1.90637	1.7121	1.83019	1.82607	1.94231	1.83949	1.92614	1.87507	1.84678	1.87854	1.92238	1.85287	1.84237	1.94561	1.86777	1.81295	1.7902	1.84899	1.91534	1.83296
101.354		1.82814	1.91573	1.88403	1.83314	1.90591	1.92845	1.78024	1.84427	1.81838	1.67557	1.86433	1.84693	1.9014	2.00342	1.85669	1.87922	1.70468	1.82099	1.80817	1.9074	1.7234	1.83676	1.8486	1.96636	1.84417	1.93396	1.86719	1.84458	1.89884	1.93629	1.85561	1.85687	1.95645	1.88075	1.80519	1.82483	1.85974	1.94566	1.83803
101.756		1.83505	1.95359	1.90204	1.84017	1.92722	1.90947	1.79777	1.82357	1.8098	1.68478	1.86186	1.84761	1.9126	1.99288	1.84911	1.90745	1.70695	1.82542	1.81492	1.90603	1.7464	1.84994	1.87339	1.9933	1.85497	1.94378	1.86493	1.84442	1.92643	1.95505	1.85168	1.87569	1.96969	1.89986	1.80251	1.86362	1.86638	1.97269	1.84528
102.158		1.84365	1.99588	1.92507	1.84445	1.95821	1.88282	1.81673	1.80326	1.80387	1.70304	1.85772	1.84335	1.92872	1.97074	1.84063	1.93671	1.71836	1.8348	1.82093	1.90459	1.78049	1.86941	1.89889	2.02105	1.87325	1.9554	1.86805	1.84662	1.96068	1.97637	1.84063	1.89639	1.98254	1.92307	1.80548	1.90154	1.86678	1.99618	1.85522
102.561		1.85297	2.04042	1.95018	1.84386	1.99878	1.85469	1.83618	1.78617	1.80152	1.72777	1.85477	1.83457	1.94966	1.94016	1.83378	1.96236	1.73779	1.85033	1.82648	1.90563	1.82357	1.89326	1.92285	2.04689	1.89998	1.96803	1.87495	1.85117	2.00042	1.99658	1.82376	1.91618	1.9912	1.94796	1.81409	1.9324	1.86028	2.01719	1.8672
102.963		1.8615	2.08414	1.97341	1.83736	2.04691	1.83119	1.85578	1.77459	1.80365	1.75563	1.85534	1.82328	1.97528	1.90583	1.83144	1.97992	1.76317	1.87244	1.83202	1.91119	1.87202	1.91841	1.94261	2.06741	1.93532	1.98047	1.88287	1.85738	2.04383	2.01115	1.80429	1.93283	1.99192	1.97224	1.82779	1.95053	1.84808	2.03717	1.87923
103.365		1.86738	2.12281	1.99022	1.82491	2.09862	1.81684	1.8753	1.76983	1.81094	1.78298	1.86025	1.81252	2.00492	1.87277	1.83614	1.98653	1.79163	1.90018	1.83757	1.92201	1.92073	1.94098	1.95551	2.07897	1.97795	1.99109	1.88843	1.86383	2.08763	2.01615	1.78645	1.94501	1.98194	1.99375	1.84502	1.95244	1.83264	2.05648	1.88812
103.767		1.86889	2.15194	1.99682	1.80768	2.14857	1.81381	1.89463	1.77221	1.82389	1.80691	1.86859	1.80564	2.03704	1.84548	1.84931	1.98226	1.81984	1.93105	1.84237	1.93718	1.9639	1.95718	1.95979	2.07882	2.02448	1.99841	1.88842	1.86851	2.12696	2.00956	1.77476	1.95242	1.96088	2.01044	1.86342	1.93855	1.81711	2.07321	1.89053
104.169		1.8651	2.16795	1.99139	1.78771	2.19122	1.82146	1.91362	1.78099	1.84248	1.82585	1.87805	1.80566	2.06844	1.82728	1.8707	1.96991	1.84451	1.96099	1.84482	1.95402	1.99641	1.964	1.95513	2.06614	2.06897	2.00157	1.88105	1.8694	2.15515	1.99259	1.77308	1.95522	1.9308	2.02041	1.87974	1.91253	1.80452	2.08279	1.88432
104.572		1.85645	2.16968	1.97465	1.76776	2.22229	1.8361	1.93214	1.7947	1.86582	1.83966	1.88578	1.81469	2.09446	1.81996	1.89827	1.95376	1.86298	1.98498	1.84315	1.96861	2.01531	1.95986	1.94275	2.04282	2.10353	2.00076	1.86671	1.8655	2.1653	1.96897	1.784	1.95351	1.89566	2.02195	1.89065	1.87997	1.79732	2.07902	1.86968
104.974		1.84503	2.15875	1.94962	1.75087	2.24019	1.85177	1.95047	1.8114	1.89212	1.84935	1.8899	1.83347	2.10978	1.82394	1.92876	1.93793	1.87385	1.99864	1.83622	1.97683	2.02066	1.94458	1.92509	2.01294	2.12072	1.99743	1.8482	1.85761	2.15283	1.94403	1.80823	1.94708	1.85998	2.01419	1.89371	1.84644	1.79711	2.05709	1.84938
105.376		1.8342	2.13888	1.92046	1.73995	2.24592	1.86119	1.96906	1.82907	1.91843	1.85639	1.89014	1.86084	2.11056	1.83832	1.95851	1.92523	1.87711	1.99987	1.82426	1.97582	2.01509	1.91915	1.90504	1.98141	2.11662	1.99388	1.82975	1.84851	2.11808	1.92259	1.84381	1.93554	1.82766	1.99737	1.88833	1.81619	1.80478	2.01637	1.8278
105.778		1.82816	2.11412	1.89148	1.73755	2.24189	1.85827	1.98824	1.84585	1.94122	1.8624	1.88806	1.89307	2.09622	1.86076	1.98459	1.91695	1.87368	1.99008	1.80905	1.96511	2.00266	1.885	1.88536	1.95265	2.09311	1.9926	1.81586	1.84251	2.06657	1.90795	1.88596	1.91906	1.80127	1.97326	1.87598	1.79177	1.82055	1.96147	1.80965
106.18		1.83107	2.08798	1.86621	1.74558	2.23056	1.83994	2.00767	1.86047	1.95722	1.86844	1.88627	1.92343	2.06952	1.88754	2.00534	1.91337	1.86485	1.97332	1.79327	1.94724	1.98783	1.84396	1.86813	1.92935	2.05677	1.99568	1.81005	1.84435	2.00737	1.9011	1.92758	1.8989	1.78199	1.94504	1.85927	1.77424	1.8445	1.90087	1.79866
106.583		1.84611	2.06255	1.84693	1.76516	2.21344	1.80698	2.02578	1.87231	1.96458	1.87507	1.88725	1.94303	2.03522	1.91342	2.02044	1.91466	1.85167	1.95459	1.77966	1.92664	1.97488	1.79795	1.8544	1.91224	2.016	2.00399	1.8139	1.85824	1.94967	1.9009	1.96126	1.8776	1.7699	1.91659	1.84107	1.76361	1.87652	1.84431	1.79687
106.985		1.87494	2.03859	1.8343	1.79678	2.19115	1.763	2.03979	1.88172	1.96363	1.8818	1.89252	1.94317	1.99834	1.93258	2.03018	1.92159	1.83522	1.93798	1.77037	1.90857	1.9678	1.74938	1.84446	1.90069	1.97816	2.01669	1.8266	1.88721	1.90125	1.90421	1.98258	1.85864	1.76444	1.89178	1.82352	1.75933	1.91672	1.80087	1.80442
107.387		1.91676	2.01571	1.82736	1.8404	2.16418	1.71257	2.04624	1.88998	1.95692	1.88709	1.90188	1.9192	1.96261	1.9401	2.03482	1.93575	1.81684	1.92556	1.76617	1.89753	1.97006	1.70098	1.83782	1.89341	1.94801	2.03084	1.84456	1.93232	1.86738	1.90659	1.99204	1.84588	1.76476	1.87353	1.80787	1.76068	1.96519	1.778	1.81977
107.789		1.96794	1.99286	1.82374	1.89568	2.13363	1.66007	2.04261	1.89939	1.94845	1.88807	1.91339	1.87295	1.93024	1.93412	2.03419	1.95945	1.79871	1.91741	1.76652	1.89666	1.98491	1.65581	1.83363	1.88967	1.92756	2.04155	1.86176	1.99207	1.85118	1.90379	1.99492	1.84285	1.76982	1.86302	1.7948	1.7669	2.02198	1.78115	1.84023
108.191		2.02233	1.96887	1.82054	1.96193	2.10227	1.60941	2.02878	1.91277	1.94273	1.88115	1.92375	1.81179	1.90236	1.91717	2.02818	1.99475	1.78415	1.91212	1.76963	1.90738	2.01457	1.61676	1.8314	1.8901	1.91663	2.04316	1.87134	2.06103	1.85352	1.89373	1.99807	1.85209	1.77804	1.8598	1.78495	1.77721	2.08669	1.81354	1.86256
108.594		2.07247	1.94312	1.8153	2.03756	2.07409	1.56394	2.0075	1.93277	1.94365	1.86296	1.92915	1.7455	1.8797	1.89468	2.01723	2.04275	1.77728	1.90776	1.7729	1.92994	2.05969	1.58631	1.83136	1.89686	1.91332	2.03125	1.86822	2.12813	1.87339	1.87808	2.00719	1.87461	1.78719	1.86199	1.7793	1.79047	2.15789	1.87558	1.88304
108.996		2.1123	1.9163	1.80736	2.11927	2.05375	1.52715	1.98411	1.96099	1.95351	1.83239	1.92662	1.68352	1.86392	1.87311	2.00349	2.10311	1.78222	1.90324	1.77435	1.96415	2.11781	1.56591	1.83465	1.91335	1.91514	2.00468	1.85233	2.17707	1.90742	1.86259	2.02485	1.9098	1.79411	1.86787	1.77961	1.80509	2.23258	1.96378	1.89767
109.398		2.13928	1.89047	1.79816	2.19993	2.04485	1.50241	1.96383	1.99656	1.9719	1.79201	1.91567	1.63376	1.85809	1.85745	1.99025	2.17346	1.80149	1.89886	1.77353	2.00989	2.18234	1.55589	1.84233	1.94341	1.91904	1.96602	1.82938	2.19138	1.95045	1.85525	2.04937	1.95512	1.79566	1.87705	1.78775	1.81871	2.30486	2.06945	1.90209
109.8		2.15487	1.86877	1.791	2.268	2.04883	1.49321	1.95104	2.03506	1.99516	1.74881	1.89923	1.6024	1.86737	1.85047	1.98182	2.25023	1.83538	1.89631	1.77206	2.06732	2.24225	1.55529	1.85496	1.99017	1.9224	1.9207	1.80887	2.16433	1.99622	1.86381	2.07555	2.007	1.79	1.89163	1.80544	1.82847	2.36524	2.17808	1.89282

## Sheet: KCl 150mM_ε1
Wavenumber (cm-1)		1	2	3	4	5	6	7	8	9	10	11	12	13	14	15	16	17	18	19	20	21	22	23	24	25	26	27	28	29	30	31	32	33	34	35
10.268		6.58392	6.46568	6.30127	6.41369	6.6243	6.42954	6.56833	6.51785	6.59528	6.48215	6.65482	6.5197	6.70176	6.51851	6.49392	6.63101	6.64668	6.62785	6.69947	6.62336	6.56183	6.52353	6.61293	6.69512	6.72143	6.49129	6.56455	6.48038	6.57897	6.46103	6.53451	6.50358	6.66063	6.40907	6.45952
10.6702		6.53086	6.41619	6.24649	6.35326	6.56859	6.37921	6.51892	6.46565	6.53696	6.42438	6.60197	6.47016	6.6535	6.47278	6.44188	6.58416	6.59911	6.57561	6.64702	6.57219	6.5095	6.47315	6.56599	6.64568	6.66685	6.44062	6.50587	6.42851	6.52537	6.40149	6.47141	6.44778	6.60696	6.35458	6.40464
11.0724		6.47566	6.36585	6.1904	6.29363	6.50959	6.32509	6.46662	6.41304	6.4785	6.36785	6.548	6.41758	6.59583	6.41818	6.38649	6.52839	6.54662	6.52222	6.5894	6.5159	6.45606	6.42021	6.5103	6.58854	6.60577	6.38255	6.44491	6.37303	6.46665	6.33861	6.40715	6.38973	6.55077	6.30191	6.34781
11.4746		6.4203	6.31652	6.13502	6.23594	6.44982	6.26973	6.41361	6.36149	6.42125	6.31348	6.49477	6.36441	6.53217	6.35828	6.33016	6.46807	6.4921	6.46955	6.52938	6.45692	6.40306	6.3667	6.44947	6.52699	6.54128	6.32029	6.38384	6.31665	6.40584	6.27477	6.34326	6.33169	6.49455	6.25174	6.29084
11.8768		6.36632	6.26915	6.08169	6.18058	6.39085	6.21494	6.36124	6.3117	6.36591	6.26135	6.44325	6.31211	6.46589	6.29635	6.27471	6.40688	6.43778	6.4186	6.46933	6.39743	6.35133	6.31395	6.38689	6.46392	6.47583	6.25674	6.32413	6.26117	6.34524	6.21171	6.28063	6.27491	6.44006	6.20414	6.23492
12.279		6.31431	6.22401	6.03103	6.12741	6.33383	6.16192	6.31029	6.26379	6.31262	6.2113	6.39374	6.26162	6.39974	6.23492	6.22119	6.34754	6.38511	6.36963	6.4109	6.33891	6.30114	6.26259	6.32515	6.40162	6.41148	6.19419	6.26648	6.2079	6.28657	6.15067	6.21981	6.22025	6.38815	6.15851	6.18081
12.6812		6.26452	6.18086	5.98327	6.07621	6.27931	6.11138	6.26119	6.21755	6.26132	6.16284	6.3463	6.21325	6.33571	6.17598	6.17009	6.2916	6.33485	6.32267	6.35503	6.28249	6.25252	6.21284	6.26612	6.34178	6.34965	6.13425	6.21139	6.15742	6.23082	6.09233	6.16102	6.16806	6.33917	6.11429	6.12875
13.0834		6.2169	6.13933	5.93824	6.02667	6.22738	6.06356	6.21393	6.17276	6.21168	6.11554	6.30046	6.16712	6.27538	6.12066	6.12151	6.23983	6.28724	6.2775	6.30239	6.22874	6.20533	6.16476	6.21075	6.28527	6.29116	6.07793	6.15885	6.10971	6.17843	6.03712	6.10443	6.11845	6.29299	6.07085	6.07884
13.4856		6.17107	6.09898	5.89543	5.97843	6.17797	6.0183	6.16831	6.12898	6.16357	6.0691	6.25605	6.12289	6.21934	6.0694	6.0753	6.19217	6.24203	6.2337	6.25302	6.17798	6.15934	6.11814	6.15941	6.23246	6.23635	6.02556	6.1087	6.0646	6.12939	5.98504	6.0501	6.07121	6.2491	6.02782	6.03101
13.8878		6.12673	6.05922	5.85446	5.93142	6.13074	5.97527	6.12404	6.08593	6.11667	6.0234	6.21252	6.08024	6.16768	6.02206	6.03101	6.14798	6.19878	6.19095	6.20666	6.13004	6.1144	6.07273	6.11187	6.18333	6.18517	5.97704	6.06062	6.02167	6.08325	5.93578	5.99796	6.02608	6.20695	5.98499	5.98503
14.29		6.08349	6.01984	5.81482	5.88554	6.08536	5.93395	6.08093	6.04348	6.07084	5.97831	6.16973	6.03877	6.12005	5.97814	5.98835	6.10637	6.15698	6.14897	6.16287	6.08455	6.07032	6.02833	6.06745	6.13737	6.13726	5.93182	6.01434	5.98031	6.03956	5.88901	5.94798	5.98271	6.16611	5.94231	5.94067
14.6922		6.04109	5.98056	5.77604	5.84074	6.04144	5.89395	6.03872	6.00139	6.02602	5.93396	6.12743	5.99809	6.07576	5.93687	5.94677	6.06635	6.1161	6.10757	6.12111	6.0411	6.02708	5.9848	6.02551	6.09397	6.09201	5.88924	5.96942	5.94017	5.99769	5.84436	5.90006	5.9408	6.126	5.89997	5.8977
15.0944		5.99925	5.94124	5.73779	5.79702	5.99857	5.85478	5.99722	5.95976	5.98205	5.89031	6.08545	5.958	6.03399	5.89748	5.90597	6.02721	6.07574	6.06658	6.08077	5.99926	5.98457	5.94205	5.98514	6.05246	6.04884	5.84857	5.92567	5.9007	5.95694	5.8013	5.85404	5.9	6.08632	5.85805	5.85578
15.4966		5.95789	5.90195	5.69977	5.75436	5.95649	5.81611	5.95629	5.9185	5.93883	5.8474	6.04383	5.91827	5.99402	5.8594	5.86575	5.98833	6.03562	6.02594	6.04136	5.95859	5.94274	5.89996	5.94581	6.01235	6.00726	5.80916	5.88282	5.8617	5.91696	5.75939	5.80965	5.86006	6.04693	5.81675	5.81467
15.8988		5.91702	5.86268	5.66191	5.71275	5.91513	5.77769	5.91597	5.8777	5.89637	5.80529	6.00252	5.87875	5.95521	5.82198	5.82587	5.94941	5.99564	5.98563	6.00251	5.91872	5.90156	5.85858	5.90703	5.97303	5.96678	5.77053	5.8407	5.82297	5.87734	5.71842	5.76663	5.82077	6.00766	5.77611	5.77426
16.301		5.87658	5.82357	5.62407	5.67208	5.87424	5.73949	5.87613	5.8374	5.85461	5.76399	5.96158	5.83953	5.91706	5.78496	5.78637	5.91048	5.95579	5.94569	5.964	5.87946	5.86101	5.81799	5.86853	5.93432	5.92695	5.73229	5.79927	5.78452	5.83797	5.67817	5.72477	5.782	5.96856	5.73617	5.73435
16.7031		5.83668	5.78475	5.58625	5.63223	5.83394	5.70141	5.83689	5.79771	5.81351	5.72343	5.92109	5.8007	5.87929	5.74829	5.74721	5.87158	5.9162	5.90617	5.92565	5.84069	5.8211	5.77817	5.83028	5.89594	5.8877	5.69434	5.75845	5.74636	5.79878	5.63841	5.68378	5.74362	5.92972	5.69702	5.69487
17.1053		5.79732	5.74625	5.54857	5.59328	5.79418	5.66363	5.79823	5.75866	5.77306	5.68361	5.88117	5.76227	5.84182	5.71188	5.70855	5.83301	5.8771	5.86714	5.88746	5.80238	5.78178	5.73919	5.79229	5.858	5.84886	5.65667	5.71832	5.70863	5.75987	5.59923	5.64351	5.70567	5.89122	5.65851	5.65588
17.5075		5.75863	5.70825	5.51111	5.55497	5.75511	5.62628	5.7603	5.72034	5.73331	5.64451	5.84187	5.72444	5.80468	5.67582	5.67042	5.79504	5.83856	5.82863	5.84948	5.76459	5.74317	5.70119	5.75473	5.82045	5.81057	5.61936	5.67894	5.67146	5.72149	5.56065	5.60389	5.66821	5.85317	5.62069	5.61738
17.9097		5.72062	5.67086	5.47415	5.51743	5.71684	5.58955	5.72314	5.68289	5.69423	5.60619	5.80333	5.68733	5.76789	5.64034	5.63298	5.75798	5.80079	5.79078	5.81196	5.72744	5.70519	5.66406	5.71781	5.78353	5.77282	5.58265	5.64043	5.635	5.68374	5.52278	5.56497	5.63122	5.81571	5.58349	5.57953
18.3119		5.68336	5.6342	5.43782	5.48062	5.67941	5.55359	5.68674	5.64625	5.65604	5.56869	5.7656	5.65104	5.73168	5.60558	5.59632	5.72202	5.7639	5.75361	5.77499	5.69095	5.66795	5.6279	5.6817	5.74724	5.73582	5.54666	5.60283	5.59933	5.64681	5.48576	5.52678	5.59493	5.77896	5.54693	5.54241
18.7141		5.64689	5.59833	5.40237	5.4446	5.64294	5.51856	5.65122	5.61056	5.61868	5.53209	5.72875	5.61565	5.69619	5.57161	5.56068	5.68713	5.72792	5.7172	5.73875	5.65533	5.63153	5.59271	5.64657	5.71177	5.69973	5.5116	5.5662	5.56463	5.61093	5.44966	5.4894	5.55942	5.74301	5.51101	5.50621
19.1163		5.61127	5.56343	5.36791	5.40942	5.60751	5.48454	5.61658	5.57583	5.5824	5.49644	5.69284	5.58114	5.66146	5.53852	5.52595	5.65344	5.69291	5.68162	5.70336	5.62055	5.59597	5.55839	5.61249	5.67714	5.66456	5.47763	5.53061	5.53077	5.57614	5.41458	5.45303	5.52482	5.70789	5.47591	5.47106
19.5185		5.57641	5.52954	5.33453	5.37527	5.57316	5.45157	5.58277	5.54203	5.54716	5.46184	5.65793	5.5475	5.62759	5.50631	5.49229	5.62072	5.65886	5.64694	5.66894	5.58676	5.56132	5.525	5.57944	5.64332	5.63043	5.44476	5.49601	5.49788	5.54254	5.38059	5.41774	5.49117	5.67367	5.44167	5.43694
19.9207		5.54243	5.49666	5.3024	5.34208	5.53978	5.41959	5.54985	5.50915	5.51304	5.42841	5.62394	5.51475	5.59467	5.475	5.45968	5.58888	5.62579	5.61313	5.63556	5.55386	5.52759	5.49238	5.5474	5.61037	5.59728	5.41294	5.46247	5.46582	5.50998	5.34766	5.38362	5.4585	5.64035	5.40838	5.40401
20.3229		5.50927	5.46489	5.27141	5.31004	5.50743	5.38859	5.51775	5.47716	5.4801	5.39614	5.59098	5.48281	5.56266	5.44447	5.42801	5.55779	5.59355	5.58021	5.60313	5.52195	5.49483	5.4606	5.51627	5.57811	5.56519	5.38215	5.42987	5.43459	5.4785	5.31574	5.35068	5.42685	5.60791	5.3761	5.37219
20.7251		5.477	5.43416	5.24159	5.27905	5.47602	5.35846	5.48652	5.44598	5.44825	5.36496	5.55897	5.45158	5.53145	5.41462	5.39726	5.52725	5.56217	5.54817	5.5716	5.49083	5.46304	5.4295	5.48594	5.54653	5.53394	5.35223	5.39816	5.40404	5.44788	5.28476	5.31896	5.39612	5.57635	5.34491	5.3415
21.1273		5.44561	5.40445	5.21287	5.24925	5.44546	5.32909	5.45605	5.41566	5.41748	5.33496	5.52789	5.42116	5.50106	5.38545	5.36733	5.49726	5.53159	5.51702	5.54104	5.46056	5.43216	5.39917	5.45635	5.51552	5.50358	5.32309	5.36737	5.37427	5.41807	5.25464	5.28835	5.36626	5.54572	5.3148	5.31184
21.5295		5.41512	5.37574	5.18519	5.22046	5.41573	5.30048	5.42645	5.3862	5.3878	5.30603	5.49773	5.39146	5.4714	5.35686	5.33827	5.46768	5.50184	5.48678	5.51125	5.43105	5.40228	5.36958	5.42734	5.48509	5.47393	5.29459	5.33749	5.34518	5.38905	5.22538	5.25881	5.3373	5.51598	5.28583	5.28317
21.9317		5.38565	5.34797	5.15839	5.19276	5.38684	5.27264	5.39768	5.35752	5.3591	5.27819	5.46861	5.36256	5.44248	5.32888	5.30998	5.43872	5.47285	5.45742	5.48226	5.40235	5.37337	5.34076	5.39897	5.45526	5.44506	5.26671	5.30847	5.31691	5.3607	5.19694	5.23033	5.30914	5.48716	5.258	5.25544
22.3339		5.35718	5.32108	5.13253	5.16616	5.35878	5.24557	5.36978	5.32973	5.33136	5.25133	5.44042	5.33454	5.41431	5.30158	5.28247	5.41035	5.4447	5.42901	5.4541	5.37441	5.34541	5.31283	5.37116	5.42614	5.41697	5.23943	5.2804	5.2895	5.33308	5.16935	5.2028	5.28177	5.45928	5.2313	5.22865
22.7361		5.32982	5.29513	5.10756	5.14055	5.33162	5.21933	5.34283	5.30288	5.30462	5.22554	5.41321	5.3074	5.38696	5.27502	5.25575	5.38275	5.41748	5.40158	5.42673	5.34734	5.31846	5.28577	5.34402	5.3978	5.38973	5.21288	5.25337	5.26303	5.30629	5.14273	5.17627	5.25535	5.43239	5.2057	5.20274
23.1383		5.30351	5.27	5.08348	5.11599	5.3054	5.194	5.31685	5.277	5.27892	5.20077	5.38705	5.28128	5.36046	5.24921	5.22992	5.35601	5.39125	5.37513	5.40029	5.32116	5.29256	5.25972	5.31758	5.37035	5.36342	5.18712	5.22742	5.2376	5.2804	5.11703	5.15072	5.22987	5.40653	5.18116	5.17781
23.5405		5.27838	5.24577	5.06034	5.09246	5.28018	5.16964	5.29191	5.25218	5.25421	5.17704	5.36187	5.25624	5.33489	5.22435	5.20498	5.33028	5.366	5.34975	5.37474	5.29605	5.26769	5.23468	5.29193	5.34385	5.33806	5.16228	5.20258	5.21325	5.25549	5.09244	5.12615	5.20539	5.38168	5.1577	5.15384
23.9427		5.2543	5.22242	5.03812	5.07001	5.25599	5.14632	5.26799	5.22837	5.23051	5.15429	5.33774	5.23225	5.31031	5.20048	5.181	5.30559	5.34182	5.32538	5.35022	5.27197	5.24388	5.21073	5.26723	5.31847	5.31384	5.13845	5.1789	5.19002	5.23159	5.06889	5.10259	5.18191	5.35785	5.13527	5.13082
24.3449		5.23125	5.19994	5.01681	5.04853	5.23283	5.12402	5.24508	5.20566	5.20793	5.13251	5.31456	5.20931	5.28677	5.17766	5.15804	5.28196	5.31865	5.302	5.32678	5.249	5.22112	5.18786	5.24346	5.29415	5.29068	5.1158	5.15638	5.1678	5.20879	5.04651	5.08011	5.15952	5.33499	5.1138	5.10883
24.7471		5.20918	5.17829	4.99643	5.02811	5.21071	5.10273	5.22311	5.18393	5.18633	5.11167	5.2923	5.18741	5.26431	5.15588	5.13611	5.25939	5.29652	5.27964	5.30438	5.22711	5.19932	5.16609	5.22074	5.27101	5.26866	5.09425	5.13501	5.14661	5.18711	5.02519	5.05864	5.1382	5.31305	5.09321	5.08776
25.1493		5.188	5.1575	4.97688	5.00857	5.18957	5.08246	5.20205	5.16313	5.16572	5.0917	5.2709	5.16645	5.24288	5.13514	5.11509	5.23779	5.27535	5.25819	5.28305	5.20632	5.17847	5.14526	5.19902	5.24887	5.24773	5.07387	5.11467	5.12631	5.16642	5.00494	5.03825	5.11784	5.29199	5.07344	5.06772
25.5515		5.16762	5.13754	4.95822	4.98995	5.16929	5.06309	5.18191	5.14323	5.14607	5.07258	5.25027	5.1464	5.22244	5.11543	5.09507	5.21704	5.25507	5.23761	5.26268	5.18651	5.15849	5.12536	5.1783	5.2278	5.22783	5.05454	5.09528	5.10678	5.14678	4.98569	5.01882	5.09846	5.27165	5.05438	5.04856
25.9537		5.14801	5.11831	4.94031	4.97212	5.14989	5.04453	5.16251	5.12407	5.12732	5.0542	5.23044	5.12709	5.20297	5.09662	5.07588	5.19712	5.23559	5.21782	5.24332	5.16762	5.13928	5.10632	5.15853	5.20767	5.20883	5.03616	5.07679	5.088	5.12799	4.96733	5.00037	5.07994	5.25206	5.03595	5.03021
26.3559		5.12911	5.0999	4.92314	4.95503	5.13117	5.02675	5.14384	5.1057	5.10942	5.0365	5.21133	5.10857	5.18435	5.07869	5.05755	5.17795	5.21687	5.19879	5.22483	5.14951	5.12082	5.08801	5.13964	5.18836	5.19063	5.01864	5.0591	5.06991	5.11003	4.94974	4.98278	5.06222	5.23311	5.0182	5.01273
26.7581		5.11084	5.08218	4.90665	4.93863	5.1132	5.00965	5.12591	5.08804	5.09232	5.01953	5.1929	5.09068	5.16656	5.06155	5.03998	5.15945	5.19879	5.18046	5.20708	5.13214	5.10303	5.07038	5.12157	5.16983	5.1731	5.00191	5.04209	5.0524	5.09283	4.93288	4.96602	5.04524	5.21474	5.00108	4.99602
27.1603		5.09326	5.06521	4.89079	4.9229	5.09591	4.99316	5.10866	5.07106	5.07591	5.00319	5.17509	5.07344	5.14951	5.04504	5.02312	5.14156	5.18132	5.1628	5.19008	5.11545	5.08594	5.05342	5.10426	5.15202	5.15622	4.98581	5.02574	5.03548	5.07627	4.91664	4.95006	5.02885	5.19701	4.98453	4.97999
27.5625		5.07632	5.04894	4.87554	4.9078	5.07928	4.97732	5.09209	5.05475	5.0602	4.98756	5.15796	5.0568	5.13311	5.02916	5.00687	5.1243	5.16443	5.14579	5.17378	5.09935	5.06946	5.03705	5.08762	5.13484	5.1399	4.97025	5.01	5.01921	5.06036	4.90094	4.93476	5.01306	5.17986	4.96867	4.96466
27.9647		5.06005	5.0334	4.8609	4.89332	5.06327	4.962	5.07617	5.03914	5.04514	4.97262	5.14151	5.04073	5.11731	5.01383	4.99127	5.1077	5.14816	5.12945	5.15803	5.08379	5.05364	5.02127	5.0716	5.11825	5.1241	4.9552	4.99484	5.00356	5.045	4.88583	4.9202	4.99778	5.16334	4.95345	4.94999
28.3669		5.04438	5.0185	4.84683	4.87948	5.04794	4.9473	5.06096	5.02415	5.03078	4.95836	5.12564	5.02533	5.10208	4.99897	4.97623	5.09174	5.13247	5.11373	5.14284	5.06873	5.03849	5.00613	5.05621	5.10225	5.10883	4.94067	4.9802	4.98852	5.03016	4.87127	4.90623	4.983	5.14742	4.93888	4.9359
28.7691		5.02942	5.00424	4.83333	4.8662	5.03329	4.93318	5.04639	5.00987	5.01701	4.94476	5.11045	5.01047	5.08738	4.98457	4.96179	5.0764	5.11735	5.09867	5.1282	5.05424	5.02396	4.99162	5.04139	5.08678	5.09409	4.92665	4.96616	4.97417	5.0159	4.85726	4.89292	4.96865	5.13219	4.92501	4.92243
29.1713		5.01505	4.99052	4.8204	4.85356	5.01928	4.91961	5.03243	4.99624	5.00384	4.9318	5.09589	4.99625	5.07316	4.97065	4.94791	5.06173	5.10287	5.08425	5.11404	5.04026	5.01004	4.9777	5.02714	5.07187	5.07994	4.91312	4.95269	4.9604	5.00214	4.84381	4.88017	4.95478	5.11761	4.91176	4.9095
29.5735		5.00131	4.97739	4.80805	4.84147	5.00586	4.9066	5.01909	4.98318	4.99133	4.91947	5.08187	4.98262	5.05943	4.95717	4.93462	5.04771	5.089	5.07041	5.10049	5.02685	4.99674	4.96434	5.01347	5.05748	5.06639	4.90006	4.93976	4.94731	4.98886	4.83087	4.86799	4.94137	5.10374	4.89917	4.89715
29.9757		4.98814	4.96479	4.79621	4.82995	4.99307	4.89417	5.00631	4.97064	4.97936	4.9077	5.06842	4.96953	5.04618	4.94417	4.92184	5.03434	5.07576	5.05715	5.08741	5.01396	4.98399	4.9516	5.00036	5.04366	5.05333	4.88757	4.92736	4.93475	4.97612	4.81859	4.85631	4.92845	5.09047	4.88715	4.88532
30.3779		4.97553	4.95265	4.78487	4.81894	4.9808	4.88221	4.99404	4.95866	4.96799	4.89647	5.0555	4.95697	5.0334	4.93161	4.90957	5.02161	5.06309	5.04448	5.0749	5.0016	4.97179	4.9394	4.98776	5.03035	5.04089	4.87559	4.91547	4.92277	4.96382	4.80685	4.84513	4.91599	5.07781	4.8757	4.87396
30.7801		4.96343	4.94096	4.77403	4.8084	4.96906	4.87076	4.98227	4.94711	4.95713	4.8857	5.04301	4.94488	5.02104	4.91953	4.89784	5.00936	5.051	5.03234	5.06296	4.98976	4.96006	4.92774	4.97568	5.01749	5.02894	4.86411	4.90409	4.91125	4.95203	4.79562	4.8344	4.90401	5.06566	4.86473	4.86306
31.1823		4.95173	4.92968	4.76367	4.79828	4.95772	4.85976	4.97087	4.93598	4.94673	4.87539	5.031	4.93321	5.00918	4.90792	4.88658	4.99762	5.03939	5.02064	5.05154	4.97834	4.94883	4.91648	4.96406	5.00518	5.01746	4.85307	4.89312	4.9002	4.9407	4.78493	4.82405	4.89258	5.05407	4.85419	4.85259
31.5845		4.9404	4.91887	4.75366	4.78854	4.94675	4.84917	4.95988	4.92518	4.93675	4.8655	5.01938	4.92191	4.99777	4.89674	4.87574	4.98629	5.02821	5.00933	5.0406	4.96729	4.93797	4.90571	4.95289	4.9932	5.00643	4.84248	4.88255	4.88951	4.92974	4.77465	4.81409	4.88157	5.04293	4.84404	4.84248
31.9867		4.92944	4.90847	4.74409	4.77917	4.9361	4.83893	4.94923	4.91472	4.92719	4.85593	5.0081	4.91093	4.9867	4.88594	4.86526	4.97528	5.01742	4.99846	5.03009	4.95658	4.92749	4.89526	4.94204	4.98166	4.99576	4.83228	4.8723	4.87914	4.91914	4.76473	4.80442	4.87101	5.0322	4.83422	4.83265
32.3889		4.91882	4.89845	4.73481	4.77007	4.92576	4.82896	4.93892	4.90455	4.91791	4.84674	4.99721	4.90021	4.97604	4.87546	4.85511	4.96453	5.00693	4.98788	5.01998	4.94609	4.91735	4.88516	4.9315	4.97042	4.98545	4.82234	4.86236	4.86909	4.90891	4.75512	4.795	4.86088	5.02192	4.8247	4.82317
32.7911		4.90845	4.88881	4.7258	4.7612	4.91566	4.81932	4.9289	4.89472	4.90886	4.83787	4.98656	4.88976	4.96569	4.86526	4.84529	4.95401	4.99678	4.97765	5.01015	4.93589	4.90754	4.8754	4.92124	4.95952	4.9754	4.81268	4.85269	4.85924	4.8989	4.7458	4.7858	4.85102	5.01193	4.81546	4.81389
33.1933		4.8983	4.87944	4.71709	4.7526	4.90584	4.80993	4.91923	4.88515	4.9001	4.82925	4.97626	4.87955	4.95561	4.85536	4.83571	4.94372	4.98689	4.96766	5.00057	4.92585	4.89804	4.86589	4.9112	4.94882	4.96562	4.8033	4.84327	4.84968	4.88918	4.73671	4.77677	4.84149	5.00229	4.80642	4.80482
33.5955		4.88847	4.87034	4.70852	4.74419	4.89627	4.80078	4.90976	4.87587	4.89152	4.82094	4.96621	4.86956	4.94582	4.8457	4.82642	4.93364	4.97724	4.95797	4.99115	4.91596	4.88879	4.85659	4.9013	4.93839	4.95602	4.79413	4.83409	4.84037	4.8797	4.72783	4.76793	4.83216	4.99295	4.79762	4.79597
33.9977		4.87887	4.86147	4.70019	4.73596	4.887	4.79185	4.90055	4.86685	4.88313	4.81284	4.95636	4.85981	4.93618	4.83625	4.81733	4.92381	4.9678	4.94853	4.98183	4.90633	4.87979	4.84755	4.89163	4.9282	4.94667	4.78518	4.82522	4.83128	4.87044	4.71916	4.75919	4.82307	4.98386	4.78905	4.78731
34.3999		4.86955	4.85272	4.69201	4.72796	4.87795	4.78314	4.89159	4.85803	4.87493	4.80496	4.94677	4.85036	4.92676	4.82701	4.80844	4.91421	4.95852	4.9393	4.97261	4.89687	4.87101	4.83868	4.88202	4.91823	4.93751	4.7765	4.81662	4.82246	4.86144	4.71078	4.75065	4.81411	4.97499	4.78063	4.77883
34.8021		4.86055	4.84404	4.68394	4.72019	4.86916	4.77471	4.88279	4.8495	4.86692	4.79725	4.93739	4.8411	4.91756	4.81805	4.79981	4.90494	4.94944	4.93037	4.96349	4.88768	4.86239	4.82997	4.87256	4.90851	4.92857	4.76805	4.80838	4.81387	4.85267	4.70267	4.74227	4.80535	4.96633	4.77244	4.7705
35.2043		4.85178	4.83541	4.67603	4.71261	4.86065	4.76649	4.87414	4.84118	4.85902	4.78977	4.92818	4.83209	4.90844	4.80936	4.79136	4.89594	4.94051	4.92161	4.95448	4.87876	4.85397	4.82138	4.86312	4.89903	4.91979	4.75996	4.80042	4.80559	4.84412	4.69485	4.73396	4.79676	4.9578	4.7644	4.76237
35.6065		4.84331	4.82672	4.66824	4.70518	4.85236	4.75849	4.86555	4.83302	4.85127	4.7825	4.9191	4.82334	4.89951	4.80094	4.78308	4.88719	4.93165	4.91307	4.94554	4.87015	4.84567	4.813	4.8537	4.88973	4.91117	4.75213	4.79272	4.79753	4.83574	4.68729	4.7258	4.78833	4.94932	4.75655	4.75445
36.0087		4.83511	4.818	4.66061	4.69794	4.84432	4.75067	4.85706	4.82506	4.84364	4.7754	4.91015	4.81476	4.89066	4.79281	4.77498	4.87871	4.92285	4.90469	4.93671	4.86176	4.83744	4.80471	4.84422	4.88072	4.90267	4.74465	4.78529	4.78969	4.82753	4.68	4.71775	4.78012	4.94083	4.74891	4.74668
36.4109		4.8272	4.80917	4.65305	4.69087	4.83646	4.74305	4.8486	4.81723	4.83603	4.76846	4.90125	4.80643	4.88194	4.78494	4.76696	4.87046	4.91408	4.89649	4.92796	4.85367	4.82932	4.79659	4.8347	4.87183	4.89429	4.73738	4.77803	4.78207	4.81948	4.67291	4.70972	4.77206	4.93239	4.74143	4.73903
36.8131		4.81948	4.80028	4.64557	4.68392	4.82873	4.7355	4.84018	4.80957	4.82846	4.76169	4.89249	4.79819	4.87328	4.77734	4.75907	4.86239	4.90529	4.88841	4.91931	4.8458	4.82123	4.78853	4.82509	4.86311	4.88598	4.73035	4.77093	4.77461	4.81155	4.66595	4.70176	4.76423	4.92391	4.73406	4.7315
37.2153		4.81197	4.79132	4.63818	4.67705	4.82117	4.72812	4.83175	4.802	4.82088	4.75512	4.88374	4.79012	4.86471	4.76992	4.75122	4.85445	4.89651	4.88046	4.91072	4.83809	4.81318	4.78064	4.81538	4.85456	4.87771	4.72344	4.76389	4.76722	4.80369	4.65914	4.69383	4.75656	4.91544	4.72692	4.7241
37.6175		4.8046	4.78233	4.63088	4.67027	4.81361	4.72077	4.8233	4.79453	4.81335	4.74876	4.87505	4.78214	4.85625	4.76262	4.74343	4.84656	4.8877	4.87259	4.90219	4.83052	4.80512	4.77284	4.80565	4.8461	4.86944	4.71658	4.75691	4.75991	4.79586	4.65234	4.68588	4.74906	4.90698	4.71986	4.7168
38.0197		4.79739	4.77335	4.62364	4.66354	4.80615	4.71341	4.81493	4.78723	4.80584	4.74253	4.86644	4.77421	4.84781	4.75544	4.73568	4.83876	4.87888	4.86482	4.89374	4.82303	4.79717	4.76519	4.79586	4.83773	4.86118	4.70971	4.74996	4.75267	4.78809	4.64561	4.67804	4.74171	4.89858	4.71289	4.7096
38.4219		4.79021	4.76442	4.61652	4.65688	4.79874	4.70614	4.80665	4.78	4.79836	4.73651	4.85789	4.7664	4.83946	4.74835	4.72795	4.83102	4.87015	4.8571	4.88538	4.81561	4.78934	4.75762	4.78609	4.82947	4.85291	4.70282	4.74304	4.74542	4.78043	4.63888	4.67026	4.73446	4.89029	4.70603	4.70248
38.8241		4.78314	4.75568	4.60952	4.65028	4.79136	4.69889	4.79848	4.77284	4.791	4.73058	4.84944	4.7587	4.8312	4.74124	4.72033	4.8233	4.86147	4.84944	4.87712	4.80825	4.78159	4.75013	4.77649	4.82124	4.84473	4.6958	4.73616	4.73823	4.7728	4.63216	4.66267	4.72733	4.88213	4.69927	4.69541
39.2263		4.77612	4.74715	4.60262	4.64377	4.78402	4.69172	4.79051	4.76582	4.78378	4.7248	4.84112	4.75109	4.82303	4.73414	4.71275	4.81561	4.85304	4.8419	4.86906	4.80088	4.77404	4.74283	4.76707	4.81304	4.83661	4.68878	4.72929	4.73108	4.76532	4.62553	4.65527	4.72023	4.87423	4.69254	4.68848
39.6285		4.7691	4.73892	4.59585	4.63733	4.77681	4.68462	4.78274	4.75893	4.77669	4.71912	4.83289	4.7436	4.81502	4.72705	4.70524	4.80795	4.84482	4.83439	4.86119	4.7936	4.76667	4.73564	4.75791	4.80499	4.82856	4.68174	4.72258	4.724	4.75793	4.61889	4.64807	4.71319	4.86652	4.68587	4.6817
40.0307		4.76209	4.73099	4.58927	4.63103	4.76971	4.67766	4.77519	4.75216	4.76979	4.71351	4.82489	4.73625	4.80716	4.72002	4.69786	4.80041	4.83689	4.827	4.85357	4.78636	4.75946	4.72858	4.74909	4.79698	4.82076	4.67471	4.71594	4.71699	4.75069	4.61226	4.64112	4.70623	4.85903	4.67924	4.67503
40.4329		4.75511	4.72344	4.58279	4.6249	4.76274	4.67084	4.76788	4.74548	4.76316	4.70796	4.81704	4.72899	4.79944	4.71301	4.69056	4.79292	4.82934	4.81974	4.84619	4.77925	4.75248	4.72162	4.74069	4.78908	4.81312	4.66776	4.70946	4.7101	4.74359	4.60575	4.63441	4.69924	4.85182	4.67264	4.66851
40.8351		4.74811	4.71622	4.57648	4.61884	4.75591	4.66415	4.76082	4.73892	4.7567	4.70249	4.80932	4.72185	4.79191	4.70609	4.68344	4.78551	4.82202	4.81257	4.83904	4.77224	4.74569	4.71485	4.73267	4.78127	4.80573	4.66094	4.70316	4.7033	4.73667	4.59924	4.62798	4.69229	4.8448	4.66608	4.66213
41.2373		4.74111	4.70934	4.5703	4.61295	4.74918	4.6576	4.75394	4.73244	4.7505	4.69696	4.80184	4.7148	4.78451	4.69924	4.67644	4.77823	4.81508	4.80552	4.83213	4.76536	4.73902	4.70815	4.72515	4.77366	4.79863	4.65426	4.69698	4.69662	4.72998	4.5928	4.62174	4.68535	4.83801	4.65955	4.65589
41.6395		4.73412	4.70272	4.56424	4.60722	4.74258	4.65113	4.74725	4.72604	4.74454	4.69152	4.79453	4.70783	4.77733	4.69254	4.66961	4.77098	4.80835	4.79865	4.82543	4.75857	4.73254	4.70157	4.71802	4.76614	4.79177	4.6477	4.69102	4.69004	4.7234	4.58642	4.61567	4.67843	4.83142	4.65301	4.64977
42.0417		4.72714	4.69642	4.5583	4.6016	4.73606	4.64484	4.74068	4.71972	4.73879	4.68606	4.78739	4.70088	4.77026	4.68593	4.66294	4.76383	4.80184	4.79196	4.8189	4.75196	4.72617	4.69511	4.7113	4.75882	4.78519	4.64133	4.68515	4.68355	4.71703	4.58016	4.60979	4.67156	4.82502	4.6466	4.64382
42.4439		4.72018	4.69029	4.55251	4.59609	4.72961	4.63859	4.73423	4.71344	4.73324	4.6806	4.78039	4.69396	4.76336	4.67947	4.65641	4.75676	4.79555	4.78536	4.81252	4.74547	4.71987	4.68868	4.70491	4.7516	4.77874	4.63505	4.67946	4.67711	4.71073	4.57395	4.60399	4.66475	4.81878	4.64023	4.63797
42.8461		4.71321	4.68427	4.54682	4.5907	4.72324	4.63238	4.72793	4.70721	4.72789	4.67515	4.77352	4.68707	4.75652	4.67311	4.65009	4.74969	4.78933	4.77896	4.80626	4.73907	4.7137	4.68232	4.69878	4.74449	4.77246	4.62881	4.67383	4.67073	4.70459	4.56786	4.59824	4.65798	4.81265	4.634	4.63219
43.2483		4.70631	4.6784	4.54126	4.58548	4.71694	4.62624	4.72171	4.70107	4.72271	4.66971	4.76678	4.68021	4.74984	4.66686	4.64387	4.74267	4.78324	4.7727	4.80011	4.7328	4.7076	4.67604	4.69289	4.73748	4.76631	4.62272	4.6683	4.66442	4.69849	4.5619	4.59259	4.65129	4.80666	4.62795	4.62647
43.6505		4.69945	4.67263	4.5358	4.58035	4.71072	4.62015	4.71559	4.69501	4.71766	4.66433	4.76014	4.67339	4.74323	4.66063	4.63782	4.73571	4.77718	4.76654	4.79399	4.72656	4.70158	4.6698	4.68714	4.73055	4.7602	4.61663	4.66279	4.65812	4.69245	4.55608	4.58696	4.64471	4.8007	4.62205	4.62085
44.0527		4.69274	4.66687	4.53043	4.57531	4.70458	4.61415	4.70958	4.689	4.71274	4.659	4.75354	4.66666	4.73669	4.65446	4.63192	4.7288	4.77121	4.76048	4.78794	4.72046	4.69561	4.6637	4.68136	4.72367	4.75415	4.61063	4.65725	4.65184	4.68646	4.55036	4.58135	4.63818	4.79484	4.61629	4.61526
44.4549		4.68615	4.66113	4.52518	4.57043	4.69848	4.60819	4.70364	4.68308	4.70787	4.65378	4.74704	4.66002	4.73019	4.64827	4.62607	4.72195	4.76524	4.75449	4.78189	4.71436	4.68966	4.6577	4.67556	4.71682	4.74812	4.60474	4.65173	4.64562	4.68045	4.54481	4.57571	4.63174	4.78899	4.61072	4.60974
44.8571		4.67971	4.6554	4.52003	4.56557	4.69252	4.60229	4.69783	4.6773	4.70301	4.64862	4.74059	4.65353	4.72372	4.6421	4.62036	4.71516	4.75931	4.74856	4.77584	4.7083	4.68376	4.65179	4.66969	4.71007	4.74213	4.5989	4.64617	4.63946	4.67449	4.53932	4.57011	4.62544	4.78314	4.60525	4.60426
45.2593		4.67347	4.64965	4.51497	4.5608	4.68662	4.59653	4.69205	4.67155	4.69815	4.64357	4.73423	4.64718	4.71731	4.63594	4.61471	4.70852	4.75339	4.74264	4.76974	4.70225	4.67794	4.646	4.66365	4.70334	4.73612	4.59316	4.64061	4.63335	4.66857	4.5339	4.56454	4.61915	4.77735	4.59997	4.59882
45.6615		4.66732	4.6439	4.51	4.55606	4.68078	4.59078	4.68637	4.66594	4.69325	4.6387	4.72789	4.64088	4.71086	4.62975	4.6091	4.70199	4.74743	4.73678	4.76356	4.69625	4.67212	4.64022	4.65742	4.69666	4.73015	4.58748	4.63505	4.62733	4.6627	4.52855	4.55896	4.61301	4.77156	4.5947	4.59338
46.0637		4.66135	4.63805	4.50506	4.5513	4.67499	4.58514	4.68066	4.66033	4.68827	4.63392	4.72166	4.63474	4.70442	4.62357	4.6035	4.69556	4.74139	4.73093	4.75735	4.69021	4.66634	4.63454	4.65103	4.69009	4.72413	4.58191	4.62948	4.62135	4.65688	4.52325	4.5534	4.60689	4.76577	4.58951	4.58795
46.4659		4.65543	4.63216	4.50023	4.54649	4.66923	4.57956	4.67497	4.65482	4.68319	4.62934	4.71548	4.62865	4.69801	4.61741	4.59791	4.68928	4.73535	4.72503	4.75107	4.68414	4.66056	4.62884	4.64452	4.68362	4.71813	4.57645	4.62404	4.61551	4.65117	4.51792	4.54784	4.60089	4.75995	4.58433	4.58262
46.8681		4.64963	4.6262	4.49542	4.54169	4.66348	4.57399	4.66925	4.64932	4.67808	4.6249	4.70936	4.62258	4.69163	4.61129	4.59232	4.68312	4.72927	4.7192	4.74485	4.67812	4.65488	4.62314	4.6379	4.67722	4.71205	4.571	4.61864	4.6097	4.64549	4.51263	4.54235	4.59495	4.75418	4.57915	4.57727
47.2703		4.64387	4.62018	4.49065	4.53681	4.65775	4.5684	4.66353	4.64384	4.67292	4.62051	4.70331	4.61657	4.68533	4.60528	4.58669	4.67707	4.72316	4.71332	4.7386	4.67207	4.64922	4.61741	4.63123	4.67097	4.706	4.56561	4.61335	4.60398	4.63988	4.50729	4.53688	4.58908	4.74837	4.57397	4.57203
47.6725		4.63811	4.61418	4.48594	4.53198	4.65209	4.56288	4.6578	4.63834	4.66773	4.61624	4.69732	4.61063	4.6791	4.59936	4.58109	4.67113	4.71707	4.70745	4.73247	4.66608	4.64359	4.61169	4.6246	4.66479	4.69989	4.56028	4.60816	4.59834	4.63435	4.50203	4.53143	4.58332	4.74263	4.56875	4.56685
48.0747		4.63235	4.60818	4.48126	4.52716	4.64648	4.55732	4.6521	4.63286	4.66256	4.61198	4.69139	4.60471	4.67294	4.59359	4.57554	4.66526	4.71104	4.70164	4.72646	4.66015	4.63804	4.60593	4.6181	4.65877	4.69382	4.55497	4.60308	4.5928	4.62884	4.49678	4.5261	4.57766	4.73694	4.56355	4.56175
48.4768		4.62665	4.60229	4.4766	4.52237	4.64095	4.55175	4.64648	4.62736	4.65744	4.60769	4.68552	4.59883	4.66694	4.58796	4.57006	4.65951	4.70512	4.69583	4.72064	4.65438	4.63258	4.60019	4.61176	4.65287	4.68781	4.54977	4.59812	4.58731	4.62341	4.4916	4.52083	4.57206	4.73132	4.55836	4.55677
48.879		4.62097	4.59648	4.472	4.51772	4.63557	4.5462	4.64094	4.62185	4.65244	4.60342	4.6798	4.59304	4.66104	4.58249	4.56461	4.65379	4.69937	4.69013	4.71503	4.64872	4.62716	4.59455	4.60568	4.64707	4.68188	4.54469	4.59319	4.58189	4.618	4.48653	4.51573	4.5666	4.72581	4.5532	4.55195
49.2812		4.61537	4.59087	4.46747	4.51316	4.63031	4.54071	4.63556	4.61646	4.64755	4.59904	4.67412	4.58729	4.65533	4.57717	4.55928	4.6482	4.69383	4.68448	4.70963	4.64318	4.62184	4.58897	4.59989	4.64139	4.67612	4.53963	4.58838	4.57649	4.61265	4.48155	4.51077	4.56124	4.72045	4.54811	4.5472
49.6834		4.60985	4.58541	4.46307	4.50869	4.62521	4.53525	4.63034	4.61115	4.64281	4.59467	4.66859	4.58164	4.64981	4.57202	4.55407	4.64268	4.68854	4.67898	4.70442	4.63785	4.61661	4.58354	4.59446	4.63582	4.67051	4.53466	4.58361	4.57116	4.60736	4.47664	4.50601	4.55598	4.71525	4.54314	4.54256
50.0856		4.60438	4.58023	4.45877	4.5044	4.62027	4.52985	4.62532	4.606	4.63817	4.59031	4.6632	4.57607	4.64442	4.56695	4.54893	4.63725	4.68347	4.67363	4.69943	4.63263	4.61146	4.57827	4.58935	4.63041	4.6651	4.52976	4.57894	4.56586	4.60217	4.47189	4.5014	4.55083	4.71021	4.53828	4.53799
50.4878		4.59905	4.57529	4.45462	4.50022	4.6154	4.52456	4.62049	4.60097	4.63373	4.58602	4.65792	4.57053	4.63922	4.56201	4.54391	4.63188	4.6786	4.66848	4.69463	4.62753	4.60638	4.57315	4.58455	4.62507	4.65994	4.5249	4.57439	4.5606	4.59703	4.46725	4.49693	4.54579	4.70528	4.53349	4.53351
50.89		4.59373	4.57057	4.45064	4.49613	4.61068	4.51943	4.61585	4.59616	4.62937	4.58179	4.65269	4.56506	4.63421	4.55711	4.539	4.62659	4.67403	4.66357	4.68999	4.6225	4.60145	4.56819	4.58005	4.61985	4.65493	4.52002	4.56995	4.55537	4.59199	4.46268	4.4926	4.54075	4.70047	4.52885	4.52908
51.2922		4.58856	4.56608	4.44686	4.49218	4.60603	4.51436	4.61136	4.59155	4.6252	4.57777	4.64754	4.5596	4.62938	4.55226	4.5342	4.62132	4.66965	4.65887	4.68545	4.61759	4.59657	4.56333	4.57576	4.61469	4.65016	4.51516	4.56567	4.55013	4.58704	4.45815	4.4884	4.53578	4.69582	4.52431	4.52474
51.6944		4.58339	4.56177	4.44322	4.48832	4.60144	4.50944	4.60704	4.58705	4.62116	4.57391	4.64247	4.55427	4.62467	4.54746	4.52951	4.61616	4.66546	4.65439	4.68107	4.6127	4.59178	4.55868	4.57159	4.60956	4.64554	4.51028	4.5615	4.54501	4.58219	4.45374	4.48425	4.53085	4.69133	4.51988	4.52044
52.0966		4.57835	4.55763	4.43973	4.48457	4.59686	4.50467	4.60278	4.58272	4.6172	4.57027	4.63743	4.54903	4.6201	4.5427	4.52492	4.61105	4.66145	4.65013	4.67678	4.60787	4.58712	4.55406	4.56753	4.60451	4.64101	4.50541	4.55753	4.53991	4.57749	4.4494	4.48013	4.52591	4.6869	4.51563	4.51618
52.4988		4.57339	4.5535	4.43637	4.48099	4.59238	4.50002	4.59866	4.57854	4.61333	4.56684	4.63244	4.54392	4.6156	4.53797	4.52047	4.60604	4.6575	4.646	4.6725	4.60309	4.58258	4.54956	4.5635	4.59947	4.63655	4.50054	4.55364	4.53488	4.57285	4.44514	4.476	4.52104	4.68258	4.51148	4.512
52.901		4.56859	4.5494	4.43306	4.47751	4.58787	4.49547	4.59449	4.57447	4.60945	4.56359	4.62745	4.53902	4.61112	4.53337	4.51621	4.60117	4.65359	4.64196	4.66831	4.59842	4.57811	4.54512	4.55931	4.59448	4.63217	4.49582	4.54988	4.53001	4.56827	4.44094	4.47181	4.51628	4.67836	4.50744	4.50786
53.3032		4.56398	4.54522	4.4298	4.47413	4.5834	4.49102	4.59034	4.57046	4.60556	4.56046	4.6226	4.53431	4.60661	4.52887	4.51201	4.59639	4.64963	4.63801	4.66406	4.59379	4.57378	4.54077	4.55492	4.58951	4.62779	4.49128	4.54622	4.52525	4.56376	4.43693	4.46756	4.51162	4.6742	4.50352	4.50368
53.7054		4.55965	4.54089	4.42653	4.4709	4.57894	4.48672	4.58609	4.56646	4.60162	4.55748	4.61778	4.52978	4.60201	4.52449	4.50794	4.59172	4.64558	4.63404	4.6598	4.58931	4.56948	4.53644	4.55025	4.58463	4.62336	4.48684	4.54256	4.52069	4.55927	4.43299	4.4632	4.5072	4.6701	4.4997	4.49954
54.1076		4.55559	4.53639	4.4232	4.46768	4.5745	4.48249	4.58175	4.56246	4.59758	4.55456	4.61313	4.52546	4.59725	4.52029	4.50398	4.58724	4.6413	4.63005	4.65545	4.58493	4.56528	4.5322	4.54516	4.5798	4.61892	4.48266	4.53896	4.51638	4.55475	4.42923	4.45869	4.50292	4.66606	4.49587	4.49527
54.5098		4.5518	4.5317	4.41979	4.46439	4.5701	4.47836	4.57725	4.55847	4.59338	4.55172	4.60857	4.52128	4.59234	4.51628	4.50002	4.58282	4.63683	4.62603	4.65099	4.58065	4.56114	4.52802	4.53963	4.57501	4.61443	4.47863	4.53529	4.51223	4.55017	4.42561	4.4541	4.49887	4.66207	4.4921	4.49097
54.912		4.54837	4.52675	4.41629	4.46108	4.56573	4.47437	4.57265	4.55442	4.58905	4.5489	4.60409	4.51718	4.58727	4.51245	4.49603	4.57851	4.63206	4.62193	4.64635	4.57648	4.55697	4.5239	4.53359	4.57033	4.60985	4.47477	4.53164	4.50832	4.54552	4.4221	4.44939	4.49506	4.65803	4.48832	4.48654
55.3142		4.54512	4.52169	4.41271	4.45766	4.56137	4.47045	4.56785	4.55029	4.58458	4.54615	4.59971	4.51309	4.58198	4.50878	4.49197	4.57431	4.62709	4.61782	4.64159	4.57242	4.55283	4.51989	4.52706	4.56566	4.60517	4.47103	4.52796	4.50458	4.54081	4.41869	4.44455	4.4914	4.65402	4.48455	4.48199
55.7164		4.54204	4.51648	4.40908	4.45405	4.55704	4.46662	4.56304	4.54619	4.57992	4.54341	4.59539	4.50902	4.57662	4.50523	4.48779	4.57017	4.62191	4.61371	4.63664	4.56839	4.54868	4.51593	4.52012	4.56102	4.60038	4.46731	4.52425	4.50104	4.53596	4.41529	4.43963	4.48789	4.64993	4.48072	4.47734
56.1186		4.53904	4.51116	4.40533	4.45033	4.5527	4.46286	4.55813	4.54205	4.5752	4.54075	4.59104	4.50486	4.57116	4.5018	4.4835	4.56606	4.61666	4.60965	4.6316	4.56444	4.54448	4.51215	4.51283	4.55642	4.59552	4.4636	4.52052	4.4976	4.5311	4.41192	4.43465	4.48446	4.64585	4.47691	4.47255
56.5208		4.53595	4.5059	4.40155	4.44647	4.54843	4.45919	4.55319	4.53801	4.57041	4.53804	4.58669	4.50065	4.56572	4.49843	4.47907	4.56202	4.61129	4.60563	4.62648	4.56051	4.54028	4.50846	4.50544	4.55181	4.59056	4.45994	4.51676	4.49427	4.52623	4.40845	4.42964	4.48107	4.64175	4.47307	4.46775
56.923		4.53272	4.50065	4.39781	4.44255	4.54415	4.45554	4.54837	4.53412	4.56562	4.5353	4.58232	4.49634	4.5604	4.49515	4.47453	4.55807	4.60601	4.60167	4.62139	4.5566	4.53605	4.50487	4.4981	4.5472	4.58566	4.45633	4.51303	4.49099	4.52137	4.4049	4.42463	4.47768	4.63768	4.46927	4.46295
57.3252		4.5293	4.49558	4.39403	4.43863	4.53986	4.45189	4.54362	4.53031	4.56092	4.53245	4.57791	4.49206	4.55521	4.4919	4.46995	4.55425	4.60081	4.59787	4.6164	4.55272	4.5319	4.50138	4.49104	4.54268	4.58081	4.4528	4.50928	4.48767	4.51663	4.40125	4.41971	4.47425	4.63365	4.4654	4.45821
57.7274		4.5257	4.49066	4.3903	4.4348	4.53569	4.44831	4.53903	4.52672	4.55631	4.52947	4.57345	4.48778	4.55026	4.48866	4.4654	4.55056	4.59579	4.59414	4.61162	4.54891	4.52777	4.49795	4.48439	4.53825	4.57608	4.4494	4.50556	4.48439	4.51206	4.39753	4.41495	4.47079	4.62973	4.46158	4.45371
58.1296		4.52197	4.48592	4.38664	4.43111	4.53155	4.4447	4.53461	4.52331	4.55186	4.52633	4.56908	4.48365	4.54553	4.48549	4.46099	4.54698	4.59094	4.5905	4.60712	4.54517	4.52373	4.49455	4.47834	4.53395	4.57151	4.44614	4.50186	4.48111	4.50767	4.39382	4.41043	4.46724	4.62587	4.45775	4.44939
58.5318		4.51812	4.48139	4.38305	4.42761	4.52751	4.44111	4.53038	4.52004	4.54766	4.52307	4.56475	4.47963	4.54102	4.48231	4.45671	4.54359	4.58632	4.5869	4.60291	4.5415	4.51974	4.49114	4.47299	4.52982	4.56724	4.44307	4.49818	4.47783	4.50357	4.39019	4.40616	4.46368	4.62214	4.45392	4.44543
58.934		4.51426	4.4771	4.37962	4.42424	4.52367	4.43752	4.52628	4.51695	4.54372	4.51973	4.5606	4.47582	4.53671	4.47913	4.45265	4.54034	4.58197	4.58334	4.59909	4.53799	4.51591	4.48769	4.46833	4.52594	4.56323	4.44016	4.49456	4.47451	4.49967	4.38662	4.40222	4.46006	4.61858	4.45008	4.44174
59.3362		4.51043	4.47303	4.37631	4.4211	4.51999	4.434	4.52238	4.51391	4.54007	4.51631	4.55658	4.47221	4.53262	4.47596	4.44885	4.53724	4.57786	4.57978	4.59553	4.53452	4.51216	4.48418	4.4644	4.52223	4.55946	4.43738	4.49101	4.47128	4.49606	4.38313	4.39863	4.45644	4.61506	4.44634	4.4384
59.7384		4.50677	4.4691	4.37323	4.41808	4.51647	4.43058	4.51862	4.51094	4.53675	4.51298	4.55281	4.46876	4.52863	4.4728	4.44521	4.53423	4.57402	4.57617	4.59228	4.53118	4.5085	4.48057	4.46104	4.51876	4.55593	4.43469	4.48755	4.46804	4.4926	4.37977	4.39534	4.45291	4.61166	4.44267	4.43531
60.1406		4.50325	4.46539	4.37041	4.41513	4.51312	4.42721	4.51503	4.50801	4.53369	4.50977	4.54924	4.46546	4.52478	4.46964	4.44177	4.53136	4.57044	4.57249	4.58927	4.52788	4.50503	4.47694	4.45818	4.51553	4.55253	4.432	4.48416	4.46483	4.48928	4.37648	4.39233	4.44945	4.60831	4.43918	4.43246
60.5428		4.49991	4.46189	4.3679	4.41227	4.5099	4.4239	4.51164	4.50509	4.53089	4.50678	4.54597	4.46227	4.52104	4.46653	4.43848	4.52857	4.5672	4.5687	4.58639	4.52454	4.50164	4.47325	4.45565	4.51246	4.54917	4.42927	4.48087	4.46162	4.48603	4.37323	4.38952	4.44613	4.60505	4.43587	4.42979
60.945		4.49679	4.45852	4.36564	4.40947	4.50672	4.42064	4.50841	4.50223	4.52826	4.50403	4.54295	4.4591	4.5174	4.46349	4.43524	4.52585	4.56419	4.56482	4.58359	4.52121	4.49838	4.46957	4.45334	4.50959	4.54583	4.42645	4.4777	4.45841	4.48283	4.36993	4.38691	4.44301	4.60193	4.43278	4.42723
61.3472		4.49379	4.45534	4.36371	4.40666	4.50351	4.41747	4.50549	4.49938	4.52579	4.50148	4.54013	4.45597	4.51386	4.46054	4.43209	4.52311	4.56144	4.5609	4.58083	4.51778	4.49526	4.46599	4.45107	4.50684	4.54241	4.42354	4.47464	4.45519	4.4796	4.36664	4.38438	4.44009	4.5989	4.43	4.42467
61.7494		4.49101	4.45238	4.36205	4.40389	4.50023	4.41429	4.50283	4.49656	4.52335	4.49918	4.53753	4.45283	4.51049	4.45766	4.42895	4.52038	4.55898	4.55693	4.57811	4.51429	4.49227	4.46248	4.44882	4.50422	4.53887	4.42049	4.47167	4.45183	4.47631	4.36328	4.38194	4.43732	4.59603	4.4275	4.42214
62.1516		4.4883	4.44969	4.36059	4.40121	4.49685	4.41118	4.50046	4.49385	4.52086	4.49698	4.53496	4.44961	4.50719	4.45495	4.42581	4.51756	4.55667	4.55303	4.57534	4.51074	4.48934	4.45916	4.4465	4.50173	4.53524	4.41739	4.46883	4.44841	4.47299	4.35997	4.37952	4.43475	4.59329	4.42524	4.41962
62.5538		4.48566	4.44719	4.35929	4.39858	4.49335	4.40807	4.49835	4.49122	4.51831	4.49484	4.53238	4.44629	4.50408	4.45228	4.42272	4.5147	4.5545	4.54922	4.5725	4.50725	4.48644	4.45597	4.44414	4.49929	4.53144	4.41423	4.46605	4.44493	4.4696	4.3567	4.37701	4.43236	4.59075	4.42322	4.41706
62.956		4.48308	4.44499	4.35807	4.39605	4.48976	4.40501	4.49642	4.48868	4.51562	4.49267	4.52973	4.44296	4.50111	4.44959	4.4196	4.51173	4.55241	4.54562	4.56963	4.50381	4.48357	4.45294	4.44178	4.49693	4.52754	4.41113	4.46331	4.44142	4.46624	4.35358	4.37445	4.43006	4.58833	4.42138	4.41451
63.3582		4.48044	4.44305	4.35687	4.39356	4.48616	4.40202	4.49464	4.48618	4.51275	4.49042	4.52683	4.43956	4.49826	4.44693	4.41654	4.5087	4.55034	4.5423	4.56664	4.50055	4.48065	4.4501	4.43945	4.49456	4.5236	4.40806	4.46057	4.43786	4.46295	4.35061	4.37176	4.42795	4.58602	4.41957	4.41195
63.7604		4.47778	4.44139	4.35568	4.39114	4.48269	4.3991	4.49292	4.48375	4.50975	4.48805	4.52379	4.43617	4.49551	4.44421	4.41359	4.50561	4.54824	4.53931	4.5636	4.49761	4.47764	4.44735	4.43721	4.49222	4.51965	4.4051	4.45782	4.43432	4.45977	4.34779	4.36893	4.42601	4.58381	4.41777	4.40941
64.1626		4.47504	4.44001	4.35442	4.38881	4.47939	4.39628	4.49115	4.48127	4.50662	4.48561	4.52051	4.43289	4.49291	4.44144	4.41071	4.50254	4.546	4.53661	4.56053	4.49501	4.47461	4.44474	4.43513	4.48987	4.51584	4.40227	4.45501	4.43086	4.45676	4.34519	4.36599	4.42423	4.58163	4.41587	4.40688
64.5648		4.47227	4.43885	4.35312	4.38657	4.47637	4.39364	4.48929	4.47879	4.50341	4.48303	4.5171	4.42972	4.4905	4.43862	4.40803	4.4996	4.54359	4.53428	4.55748	4.49279	4.47158	4.44218	4.43319	4.48752	4.51216	4.39953	4.45213	4.4275	4.45396	4.3427	4.36297	4.42264	4.57955	4.41382	4.40434
64.967		4.46946	4.43787	4.35174	4.38437	4.47367	4.39102	4.48728	4.47622	4.50028	4.48044	4.51368	4.42676	4.48828	4.43578	4.40556	4.49685	4.54098	4.53222	4.55448	4.49093	4.46861	4.43962	4.43136	4.48522	4.50874	4.39693	4.44916	4.42433	4.45138	4.34034	4.35995	4.42126	4.57754	4.41162	4.40169
65.3692		4.46662	4.437	4.35029	4.38226	4.47128	4.38848	4.48514	4.47359	4.49722	4.47776	4.51032	4.42408	4.48628	4.43301	4.40335	4.4943	4.5382	4.53035	4.55171	4.48935	4.46576	4.43712	4.42964	4.48299	4.50558	4.39437	4.44619	4.42127	4.44901	4.33798	4.35705	4.41993	4.57553	4.40925	4.39895
65.7714		4.46384	4.43624	4.34876	4.38022	4.4692	4.38594	4.48287	4.47089	4.4944	4.47515	4.50718	4.42171	4.48451	4.4304	4.4013	4.49207	4.53527	4.52859	4.54913	4.48792	4.46311	4.43464	4.42795	4.48081	4.50274	4.39181	4.4432	4.41842	4.44685	4.3356	4.35429	4.41867	4.5736	4.40673	4.39607
66.1736		4.46112	4.4354	4.34713	4.37836	4.46739	4.38331	4.48041	4.46807	4.49185	4.47255	4.50425	4.41959	4.48291	4.42792	4.39948	4.49008	4.53224	4.52686	4.54681	4.48643	4.46066	4.43215	4.42619	4.4787	4.50021	4.38926	4.44024	4.41568	4.44477	4.33319	4.35176	4.41734	4.57166	4.40416	4.39307
66.5758		4.45847	4.4345	4.34533	4.37661	4.46577	4.38059	4.47785	4.46521	4.48955	4.47009	4.5016	4.41758	4.48148	4.42573	4.39778	4.48829	4.52917	4.525	4.54481	4.48476	4.45855	4.42974	4.42435	4.47662	4.49791	4.38659	4.43736	4.41305	4.4428	4.33085	4.3494	4.41572	4.56978	4.40158	4.38995
66.978		4.45593	4.43342	4.34338	4.37503	4.46423	4.37772	4.47519	4.46236	4.48762	4.46777	4.4992	4.41563	4.48008	4.42366	4.39617	4.48662	4.52622	4.52297	4.54308	4.4828	4.45674	4.4274	4.42249	4.47465	4.49584	4.38375	4.43469	4.41058	4.44085	4.32849	4.34717	4.41381	4.56789	4.39907	4.38678
67.3802		4.45343	4.43217	4.34131	4.37361	4.46282	4.37474	4.4725	4.45962	4.48598	4.46563	4.497	4.41354	4.47861	4.42183	4.3946	4.48505	4.52341	4.52071	4.54149	4.48054	4.45522	4.42513	4.42065	4.47275	4.49392	4.38081	4.43229	4.40825	4.4389	4.32625	4.34509	4.41149	4.566	4.39666	4.38372
67.7824		4.451	4.43068	4.33916	4.3723	4.46135	4.37174	4.46985	4.45697	4.48456	4.46375	4.49487	4.41122	4.47701	4.42012	4.39301	4.48354	4.52083	4.51826	4.5401	4.47804	4.45399	4.42297	4.41878	4.47083	4.49219	4.37774	4.43022	4.40607	4.43694	4.32412	4.34303	4.40871	4.5641	4.39439	4.38083
68.1846		4.44865	4.42902	4.33697	4.37116	4.45993	4.36878	4.46727	4.45459	4.48335	4.46216	4.49282	4.40864	4.4751	4.41854	4.39145	4.48196	4.51846	4.51567	4.53876	4.47531	4.45298	4.42094	4.41707	4.46893	4.49058	4.37466	4.42855	4.40403	4.43502	4.32212	4.34098	4.40548	4.56219	4.39216	4.37823
68.5868		4.44634	4.42725	4.33489	4.37004	4.45849	4.36605	4.46483	4.45247	4.48234	4.46079	4.49078	4.40574	4.47289	4.41704	4.39	4.48041	4.5163	4.51294	4.53739	4.47263	4.45223	4.41901	4.41544	4.46699	4.48914	4.3716	4.4272	4.40218	4.43314	4.32021	4.33893	4.40194	4.56036	4.39001	4.37599
68.989		4.44415	4.42543	4.33297	4.36894	4.45702	4.36362	4.46257	4.45072	4.48147	4.4597	4.48874	4.4026	4.47037	4.41565	4.38862	4.47882	4.51433	4.51016	4.53599	4.47008	4.45159	4.41715	4.41397	4.46505	4.48789	4.36872	4.42616	4.40053	4.43133	4.31844	4.33693	4.39817	4.55853	4.38781	4.37421
69.3912		4.442	4.42366	4.33131	4.36772	4.45555	4.36156	4.4606	4.44926	4.48067	4.45878	4.48657	4.39928	4.46762	4.41429	4.38741	4.47727	4.51257	4.50739	4.53452	4.46782	4.45104	4.41532	4.41261	4.46302	4.48676	4.36609	4.42526	4.39908	4.42964	4.31664	4.33496	4.39445	4.55676	4.38554	4.37292
69.7934		4.44003	4.42196	4.32985	4.36634	4.4541	4.35995	4.45885	4.44815	4.47996	4.45799	4.48436	4.39593	4.46477	4.41301	4.38633	4.47574	4.51092	4.50464	4.53291	4.46595	4.45047	4.41353	4.41133	4.46093	4.48579	4.36379	4.42445	4.39777	4.42805	4.31483	4.33314	4.39091	4.55496	4.38313	4.372
70.1956		4.43816	4.42037	4.32867	4.36476	4.45258	4.35884	4.45733	4.44721	4.47933	4.45722	4.48199	4.39271	4.46191	4.41174	4.38543	4.47437	4.50943	4.5019	4.53119	4.4644	4.4498	4.41174	4.41006	4.45879	4.48484	4.36182	4.42346	4.39655	4.42656	4.31288	4.33147	4.38772	4.55318	4.38055	4.37147
70.5978		4.43644	4.41882	4.32764	4.363	4.45103	4.35808	4.45602	4.44635	4.4788	4.4564	4.47954	4.38964	4.45917	4.4106	4.38464	4.47303	4.50814	4.49917	4.52934	4.46318	4.44894	4.40995	4.40872	4.45667	4.48389	4.36012	4.42225	4.39544	4.4251	4.31077	4.32992	4.38503	4.55142	4.3779	4.3712
71		4.43484	4.41727	4.32668	4.36111	4.44945	4.35757	4.45478	4.44548	4.47825	4.45551	4.47697	4.38681	4.45667	4.40955	4.38386	4.47177	4.50702	4.49637	4.52731	4.46212	4.44777	4.40824	4.40731	4.45459	4.48284	4.35863	4.42067	4.39427	4.42375	4.3085	4.32848	4.38295	4.54969	4.37515	4.37102
71.4022		4.43323	4.41555	4.32577	4.35921	4.4478	4.35725	4.45353	4.44437	4.4777	4.45456	4.4743	4.38421	4.45442	4.40859	4.38299	4.47056	4.50607	4.49358	4.52513	4.46118	4.44625	4.40657	4.40586	4.45257	4.48154	4.35727	4.41869	4.39307	4.42236	4.30604	4.32702	4.38146	4.54796	4.37247	4.37089
71.8044		4.4316	4.41357	4.32475	4.35738	4.44604	4.35694	4.45221	4.44305	4.47704	4.45349	4.47168	4.38185	4.45242	4.40777	4.38192	4.46936	4.50523	4.49076	4.52281	4.46029	4.44431	4.40507	4.40434	4.45065	4.48001	4.3559	4.41646	4.39181	4.42101	4.30345	4.32542	4.3804	4.5463	4.36993	4.37066
72.2066		4.42984	4.41125	4.32368	4.35582	4.44422	4.35646	4.4508	4.44138	4.47626	4.45239	4.46914	4.37967	4.45055	4.40715	4.38054	4.46807	4.50444	4.48801	4.52038	4.45939	4.442	4.4037	4.4028	4.44891	4.47813	4.35444	4.41395	4.39041	4.4196	4.30079	4.32363	4.37961	4.5448	4.3676	4.37028
72.6088		4.42785	4.40851	4.32255	4.35454	4.44235	4.35576	4.44925	4.43935	4.47523	4.45131	4.46676	4.37767	4.44886	4.40663	4.37887	4.46669	4.50356	4.48535	4.51792	4.45846	4.43934	4.40242	4.40126	4.44731	4.47601	4.35293	4.41144	4.38892	4.41812	4.29817	4.32151	4.37892	4.54345	4.36556	4.36956
73.011		4.4256	4.40535	4.32127	4.35357	4.44035	4.35475	4.44763	4.4371	4.47398	4.45024	4.46464	4.37589	4.44718	4.40632	4.37698	4.4652	4.5024	4.48299	4.51549	4.45757	4.43649	4.40127	4.39968	4.44584	4.47365	4.35131	4.40893	4.38733	4.41653	4.29568	4.31901	4.37808	4.54228	4.36391	4.36852
73.4132		4.42313	4.40186	4.31996	4.35285	4.43826	4.35338	4.44596	4.43458	4.47255	4.44928	4.46281	4.37433	4.44546	4.40602	4.37484	4.46352	4.50087	4.48102	4.51309	4.45675	4.43348	4.40014	4.39805	4.44449	4.47116	4.34968	4.40658	4.38572	4.41478	4.29333	4.31611	4.37694	4.5413	4.36265	4.3671
73.8154		4.42056	4.3982	4.31858	4.35219	4.43605	4.35156	4.44439	4.43192	4.47091	4.44837	4.46119	4.37291	4.44367	4.40564	4.37269	4.46168	4.49886	4.47947	4.51086	4.45587	4.43053	4.39893	4.39625	4.44318	4.46868	4.34806	4.40449	4.38407	4.41291	4.29121	4.31293	4.37552	4.54053	4.36186	4.36529
74.2176		4.41798	4.39449	4.31709	4.35145	4.43374	4.34941	4.44299	4.42921	4.46925	4.44749	4.45968	4.37169	4.44183	4.40506	4.37058	4.45964	4.49639	4.47841	4.50873	4.45497	4.42774	4.39755	4.39435	4.44191	4.46627	4.34648	4.40257	4.38244	4.41084	4.28935	4.30955	4.3738	4.54004	4.36148	4.36316
74.6198		4.41551	4.39091	4.31552	4.35038	4.43131	4.34688	4.44187	4.42643	4.46761	4.44665	4.45829	4.3706	4.4399	4.40415	4.36863	4.45745	4.49346	4.47767	4.50681	4.45401	4.42524	4.39599	4.39226	4.44065	4.46408	4.34503	4.40083	4.3809	4.40865	4.28766	4.30622	4.37193	4.5397	4.3616	4.36074
75.022		4.41332	4.38754	4.31385	4.34887	4.42882	4.34423	4.44099	4.42369	4.46604	4.44572	4.45687	4.36958	4.43789	4.40295	4.36697	4.45512	4.49014	4.47724	4.50501	4.45286	4.42308	4.39416	4.39003	4.43937	4.46214	4.34369	4.39916	4.37937	4.4064	4.28618	4.30314	4.37001	4.53953	4.36201	4.35821
75.4242		4.41153	4.38441	4.31215	4.3469	4.4262	4.34146	4.44038	4.4209	4.4646	4.44466	4.45536	4.36849	4.43582	4.4013	4.36554	4.45266	4.4866	4.47684	4.50346	4.45155	4.4214	4.392	4.38778	4.43813	4.46051	4.34241	4.39752	4.37794	4.40419	4.28489	4.30041	4.36828	4.5395	4.36271	4.35566
75.8264		4.41007	4.38157	4.31046	4.34455	4.42359	4.33876	4.44004	4.41819	4.46322	4.4434	4.45379	4.36729	4.43373	4.39938	4.36431	4.45008	4.48292	4.47634	4.50208	4.45002	4.4201	4.38959	4.38562	4.43697	4.45909	4.3412	4.39582	4.37657	4.40211	4.28373	4.29821	4.36681	4.53944	4.36343	4.35333
76.2286		4.40887	4.37899	4.30884	4.34196	4.421	4.3363	4.4398	4.41549	4.46185	4.44192	4.45218	4.36583	4.43167	4.39724	4.36319	4.44742	4.47912	4.47558	4.50098	4.44829	4.41921	4.38691	4.38367	4.43596	4.45793	4.33996	4.39413	4.37525	4.40029	4.28274	4.29646	4.3657	4.53921	4.36404	4.3512
76.6308		4.40782	4.37663	4.30738	4.33934	4.41857	4.33415	4.43955	4.41288	4.46044	4.44024	4.45058	4.36409	4.4296	4.39491	4.36206	4.44468	4.47519	4.47449	4.5001	4.44646	4.41862	4.38402	4.38193	4.43509	4.45686	4.33872	4.39241	4.37393	4.39877	4.28188	4.29502	4.36489	4.53877	4.36437	4.34947
77.033		4.40671	4.37447	4.30619	4.33691	4.41638	4.33236	4.43918	4.41041	4.45892	4.43842	4.44913	4.362	4.42754	4.3926	4.36078	4.44195	4.47117	4.47311	4.49952	4.44462	4.41832	4.38102	4.38049	4.43421	4.45594	4.33744	4.39078	4.37265	4.39766	4.28119	4.29375	4.36428	4.53802	4.36423	4.34802
77.4352		4.40543	4.37255	4.30532	4.33491	4.41446	4.33094	4.43848	4.40819	4.45727	4.43645	4.44774	4.35968	4.42558	4.39021	4.35934	4.43926	4.46704	4.47146	4.49924	4.44291	4.41818	4.37809	4.37928	4.43322	4.45503	4.33622	4.38926	4.37129	4.39697	4.28067	4.29243	4.36367	4.53687	4.36361	4.34679
77.8374		4.4039	4.37095	4.30474	4.33331	4.41286	4.32979	4.43743	4.4063	4.45555	4.43446	4.44651	4.3571	4.4237	4.38793	4.35764	4.43669	4.46288	4.46969	4.49923	4.44133	4.41806	4.37532	4.37813	4.43192	4.45413	4.33507	4.38792	4.36983	4.3966	4.28035	4.29091	4.36301	4.53542	4.36259	4.34573
78.2396		4.40213	4.36969	4.30443	4.33219	4.41163	4.32898	4.43583	4.4048	4.45387	4.43245	4.44534	4.35437	4.42201	4.38569	4.35586	4.43418	4.45876	4.46788	4.49938	4.44011	4.41783	4.3729	4.37697	4.43001	4.45317	4.33404	4.38679	4.36824	4.39655	4.28025	4.28912	4.36214	4.53374	4.36118	4.34465
78.6418		4.40022	4.36876	4.30428	4.33142	4.41072	4.32835	4.43371	4.40376	4.45222	4.43039	4.44418	4.35161	4.42047	4.38364	4.35407	4.43181	4.45495	4.46598	4.49955	4.43915	4.41737	4.37103	4.3756	4.42734	4.45214	4.33313	4.38578	4.36655	4.39671	4.28031	4.28711	4.36101	4.53207	4.35957	4.34344
79.044		4.39828	4.36823	4.30422	4.33075	4.40996	4.32802	4.43106	4.40328	4.45079	4.4283	4.44287	4.34891	4.41922	4.38185	4.3524	4.4294	4.45158	4.46406	4.49965	4.43852	4.41651	4.36973	4.37396	4.42394	4.45108	4.33237	4.3849	4.36468	4.39709	4.28054	4.28508	4.35966	4.53059	4.35796	4.34212
79.4462		4.39645	4.36795	4.30419	4.32999	4.40933	4.32797	4.42802	4.40324	4.44959	4.42605	4.44139	4.34628	4.4182	4.38044	4.35083	4.42693	4.449	4.46205	4.49947	4.43813	4.41518	4.36903	4.37202	4.41983	4.45001	4.33164	4.38392	4.36273	4.39752	4.28072	4.2833	4.35821	4.52948	4.35642	4.3407
79.8484		4.39467	4.36777	4.30407	4.32901	4.40862	4.32825	4.42474	4.40359	4.44865	4.4237	4.43964	4.34384	4.41745	4.37945	4.34946	4.42434	4.4474	4.45991	4.49886	4.43789	4.41331	4.36891	4.36977	4.41539	4.44895	4.33088	4.38286	4.36076	4.39796	4.28085	4.28202	4.35681	4.52889	4.355	4.3392
80.2506		4.39299	4.36751	4.30399	4.3277	4.40783	4.32884	4.42135	4.40418	4.44794	4.42123	4.43763	4.34161	4.41681	4.37897	4.34814	4.42147	4.44677	4.45759	4.49783	4.43765	4.41091	4.36912	4.36743	4.41093	4.44796	4.32994	4.3815	4.35887	4.39838	4.28079	4.28139	4.35557	4.52878	4.35364	4.33776
80.6528		4.39127	4.36701	4.30393	4.32613	4.40679	4.32964	4.41805	4.4048	4.44735	4.41866	4.43548	4.33964	4.41618	4.37892	4.34671	4.41844	4.44717	4.45512	4.49635	4.43721	4.40811	4.36941	4.36507	4.40688	4.44712	4.32876	4.37986	4.35711	4.39869	4.28038	4.28146	4.35453	4.52914	4.35233	4.33649
81.055		4.38937	4.36612	4.30395	4.32434	4.40553	4.33046	4.41499	4.40529	4.44674	4.41606	4.43332	4.33788	4.41537	4.37912	4.34503	4.4153	4.44834	4.45265	4.49453	4.43643	4.40495	4.36951	4.36284	4.40355	4.44658	4.32723	4.37787	4.3556	4.39885	4.27956	4.2822	4.35367	4.52975	4.35097	4.33547
81.4572		4.38716	4.36475	4.3042	4.32258	4.40414	4.33102	4.41213	4.40545	4.44606	4.41365	4.43129	4.33646	4.41413	4.37932	4.34289	4.41226	4.44996	4.45019	4.49252	4.43526	4.40169	4.36921	4.36086	4.40106	4.44631	4.32544	4.37552	4.35443	4.39871	4.2782	4.28338	4.35284	4.53034	4.34943	4.33477
81.8594		4.38461	4.36292	4.30456	4.321	4.40264	4.33103	4.40952	4.40512	4.44513	4.41145	4.42955	4.33533	4.41234	4.37928	4.34031	4.40956	4.45167	4.44794	4.49059	4.43373	4.39847	4.36832	4.35919	4.39936	4.44645	4.32349	4.37283	4.35376	4.39841	4.27624	4.28472	4.35184	4.53069	4.34772	4.33451
82.2615		4.38179	4.36066	4.30506	4.31982	4.40114	4.33027	4.40708	4.4043	4.44392	4.40963	4.42823	4.33446	4.40986	4.3787	4.33741	4.40729	4.45311	4.44595	4.48882	4.4318	4.39545	4.3669	4.35783	4.39818	4.44695	4.32148	4.36984	4.35356	4.39791	4.27371	4.28607	4.3505	4.53066	4.34577	4.33461
82.6637		4.37888	4.3582	4.3055	4.31904	4.39973	4.32853	4.40475	4.40295	4.44225	4.40809	4.4274	4.33372	4.40666	4.37749	4.33441	4.40547	4.45399	4.4442	4.48739	4.42962	4.39262	4.36505	4.35672	4.39714	4.44765	4.31963	4.36658	4.3539	4.39729	4.27065	4.28721	4.34869	4.53012	4.34363	4.3352
83.0659		4.37607	4.35551	4.30573	4.31861	4.39846	4.32599	4.40264	4.40115	4.44028	4.4069	4.42706	4.333	4.40296	4.37555	4.33162	4.40404	4.45413	4.44258	4.48628	4.42735	4.39007	4.36298	4.35576	4.39584	4.44836	4.31812	4.36318	4.3546	4.39671	4.26722	4.28817	4.34638	4.52905	4.34125	4.33606
83.4681		4.37362	4.35279	4.30557	4.31816	4.39733	4.32282	4.40076	4.39897	4.43798	4.40592	4.4271	4.33211	4.39885	4.37307	4.32936	4.40277	4.45351	4.44099	4.48542	4.42502	4.38769	4.36095	4.35488	4.39395	4.4487	4.31697	4.35977	4.3556	4.39614	4.26358	4.28894	4.34375	4.52765	4.33862	4.33713
83.8703		4.37171	4.35	4.30478	4.31744	4.39624	4.31936	4.39927	4.39647	4.43561	4.40507	4.42746	4.33085	4.39469	4.37016	4.3279	4.40129	4.45217	4.43918	4.48457	4.42261	4.38544	4.35914	4.35404	4.39132	4.44849	4.31632	4.35646	4.35669	4.3957	4.25984	4.28959	4.34102	4.52601	4.33569	4.33817
84.2725		4.37043	4.34716	4.30336	4.31601	4.39508	4.31608	4.39832	4.39374	4.43333	4.40444	4.42793	4.32903	4.39067	4.36714	4.32734	4.39941	4.45024	4.43711	4.48363	4.42015	4.38319	4.35769	4.35324	4.38787	4.44734	4.31606	4.3534	4.35764	4.39528	4.25623	4.29013	4.33843	4.52424	4.33257	4.33885
84.6747		4.36975	4.3442	4.30141	4.31357	4.39363	4.31331	4.39798	4.39088	4.43141	4.40399	4.42823	4.32652	4.38708	4.36422	4.32762	4.39684	4.44785	4.43452	4.48234	4.41743	4.38084	4.3566	4.35245	4.3838	4.44515	4.31606	4.35061	4.35835	4.39471	4.2528	4.2904	4.33621	4.52254	4.32932	4.3389
85.0769		4.36963	4.34104	4.29907	4.30985	4.39171	4.31126	4.39801	4.38783	4.43009	4.40382	4.42821	4.32336	4.38414	4.36153	4.32846	4.39363	4.44511	4.43149	4.48069	4.41429	4.37845	4.35576	4.35177	4.37923	4.44183	4.31607	4.34811	4.35863	4.39394	4.2496	4.29019	4.33453	4.52081	4.32613	4.33802
85.4791		4.36995	4.33766	4.29661	4.30501	4.3892	4.31	4.39826	4.38464	4.4294	4.40394	4.42757	4.31961	4.38191	4.35906	4.32953	4.38976	4.44201	4.42806	4.47867	4.4106	4.3759	4.3551	4.35121	4.37439	4.43761	4.31591	4.34589	4.35845	4.39274	4.24662	4.28924	4.33326	4.51895	4.32332	4.33606
85.8813		4.37056	4.33399	4.29429	4.29923	4.386	4.30935	4.39822	4.38139	4.42935	4.40434	4.42619	4.31549	4.38047	4.35683	4.3304	4.38547	4.43858	4.42447	4.47635	4.40628	4.37329	4.3544	4.35077	4.36953	4.43263	4.31532	4.34392	4.35792	4.39107	4.24376	4.28728	4.33229	4.51695	4.32114	4.33306
86.2835		4.3713	4.33009	4.29236	4.29297	4.38206	4.3091	4.39755	4.37811	4.42974	4.40495	4.42399	4.31132	4.3798	4.35462	4.33074	4.38089	4.43474	4.42096	4.47397	4.40125	4.37059	4.35345	4.35035	4.36489	4.42721	4.31411	4.34216	4.35706	4.38897	4.24097	4.28418	4.33125	4.51448	4.31981	4.32908
86.6857		4.37214	4.32602	4.29091	4.28672	4.37752	4.30903	4.39587	4.37495	4.43028	4.40553	4.42103	4.30735	4.37977	4.35228	4.33034	4.37621	4.43049	4.41787	4.47168	4.39569	4.36775	4.35225	4.34983	4.36061	4.42161	4.3122	4.34051	4.35592	4.38653	4.2382	4.28003	4.3299	4.51155	4.31951	4.32437
87.0879		4.37293	4.32188	4.29	4.28108	4.37249	4.30892	4.39289	4.37202	4.4306	4.40572	4.41739	4.30391	4.38011	4.34956	4.32899	4.37145	4.42577	4.4155	4.46956	4.38988	4.36481	4.35069	4.34905	4.35694	4.41597	4.30965	4.33894	4.3545	4.38398	4.23547	4.27508	4.32798	4.50807	4.32018	4.31916
87.4901		4.3735	4.31783	4.28951	4.2764	4.36719	4.30867	4.38873	4.36952	4.43032	4.40528	4.41331	4.30118	4.38057	4.34632	4.32664	4.36658	4.42071	4.41406	4.46776	4.3841	4.36163	4.34876	4.34786	4.35394	4.41029	4.30651	4.33748	4.35271	4.38142	4.23284	4.26986	4.32548	4.50418	4.32147	4.3138
87.8923		4.3739	4.31406	4.28919	4.27285	4.36183	4.30839	4.38356	4.36754	4.42925	4.40399	4.40909	4.29934	4.38082	4.34256	4.32331	4.36166	4.41538	4.41377	4.4661	4.37864	4.35828	4.34657	4.34603	4.35181	4.40464	4.30301	4.33608	4.35039	4.37905	4.2304	4.26476	4.32241	4.50017	4.32311	4.30841
88.2945		4.37401	4.31075	4.28894	4.2704	4.35666	4.30813	4.37772	4.36622	4.42727	4.40176	4.40506	4.29829	4.38051	4.33839	4.31907	4.35672	4.41009	4.41448	4.46445	4.3738	4.35477	4.3441	4.34354	4.35058	4.39903	4.29938	4.33471	4.34738	4.37695	4.2282	4.26029	4.31908	4.49623	4.32452	4.30323
88.6967		4.37387	4.30799	4.28865	4.26878	4.35185	4.30819	4.37182	4.3656	4.42447	4.39876	4.40148	4.29787	4.37937	4.33411	4.31404	4.35176	4.40503	4.41598	4.46265	4.36978	4.3512	4.34146	4.34034	4.35008	4.39345	4.29577	4.33326	4.3435	4.37505	4.22636	4.25668	4.31578	4.49289	4.32536	4.29835
89.0989		4.37351	4.30583	4.28833	4.26752	4.3476	4.30871	4.36634	4.36551	4.42112	4.3952	4.39847	4.29777	4.37731	4.33014	4.30843	4.34695	4.40038	4.41796	4.46046	4.36668	4.3478	4.33873	4.33663	4.35012	4.38822	4.29239	4.33171	4.3388	4.37341	4.22482	4.25401	4.31294	4.49044	4.32538	4.29397
89.5011		4.37304	4.30434	4.28817	4.26622	4.34392	4.30988	4.36195	4.36577	4.41754	4.39143	4.39624	4.29754	4.37444	4.32691	4.30255	4.34236	4.39627	4.41998	4.45779	4.36448	4.34478	4.33608	4.33247	4.35017	4.38345	4.28926	4.32996	4.33339	4.37191	4.22356	4.25213	4.31086	4.48925	4.32455	4.29008
89.9033		4.37255	4.30326	4.28835	4.2645	4.34097	4.31175	4.35897	4.36618	4.4139	4.38767	4.39474	4.29665	4.37092	4.32483	4.29675	4.33796	4.39258	4.42159	4.45483	4.36297	4.3424	4.33362	4.32805	4.34976	4.37942	4.28638	4.32783	4.32749	4.37066	4.22254	4.25064	4.30969	4.4894	4.32316	4.28679
90.3055		4.37204	4.30236	4.28917	4.26217	4.33874	4.31433	4.35756	4.36629	4.4104	4.3842	4.39394	4.29485	4.36709	4.32417	4.29138	4.33377	4.38923	4.42257	4.4517	4.362	4.34079	4.33158	4.3236	4.34832	4.37628	4.28356	4.32525	4.32142	4.36959	4.22166	4.24915	4.30944	4.49081	4.3216	4.28393
90.7077		4.37142	4.3012	4.2908	4.25944	4.33713	4.31738	4.35762	4.36587	4.40706	4.38106	4.39363	4.29184	4.36323	4.32494	4.28671	4.32955	4.38594	4.42274	4.44878	4.36125	4.33998	4.33002	4.31916	4.34545	4.37388	4.28066	4.3221	4.31542	4.36873	4.22081	4.24714	4.30987	4.49314	4.32042	4.28136
91.1099		4.37045	4.29951	4.29311	4.25651	4.33601	4.32055	4.35856	4.36465	4.40369	4.37822	4.39376	4.28764	4.35967	4.32678	4.2828	4.32507	4.3823	4.42226	4.44639	4.3603	4.33989	4.32896	4.31489	4.34078	4.372	4.27748	4.31825	4.30965	4.36796	4.22	4.24433	4.31065	4.49586	4.31997	4.27861
91.5121		4.36877	4.29713	4.29594	4.25385	4.33514	4.32347	4.3596	4.36246	4.40013	4.37544	4.39402	4.28254	4.35649	4.32918	4.27948	4.32017	4.37802	4.42118	4.44486	4.35871	4.34019	4.3282	4.31074	4.33432	4.37022	4.27374	4.31379	4.30416	4.36717	4.219	4.24064	4.31112	4.49823	4.3205	4.27526
91.9143		4.366	4.29401	4.29879	4.25185	4.33418	4.32559	4.35972	4.35928	4.39613	4.37259	4.39418	4.27701	4.35383	4.33131	4.27638	4.31474	4.37295	4.41986	4.44413	4.35607	4.34044	4.32741	4.3067	4.3262	4.36824	4.26944	4.3086	4.29897	4.36608	4.21767	4.23621	4.31078	4.49954	4.32187	4.27082
92.3165		4.36181	4.29052	4.30118	4.25075	4.33287	4.32641	4.35818	4.35518	4.39173	4.36949	4.394	4.27175	4.35159	4.33248	4.27313	4.30885	4.36708	4.41842	4.44397	4.35206	4.34007	4.32619	4.30257	4.31675	4.36577	4.26439	4.30295	4.29394	4.36444	4.21585	4.23139	4.30923	4.49928	4.32383	4.26515
92.7187		4.3559	4.28705	4.30253	4.25047	4.33078	4.3257	4.35444	4.35016	4.38703	4.36597	4.39315	4.26746	4.34961	4.33202	4.26958	4.30267	4.36061	4.41707	4.44383	4.34647	4.33857	4.32392	4.29808	4.3065	4.36286	4.25873	4.29703	4.28915	4.3621	4.21336	4.22677	4.30617	4.49715	4.3259	4.25826
93.1209		4.3483	4.28403	4.30246	4.25064	4.32777	4.32345	4.34854	4.34432	4.3824	4.36205	4.39141	4.26465	4.34781	4.32958	4.26571	4.29645	4.35405	4.41583	4.44299	4.33922	4.33553	4.32017	4.29303	4.29611	4.35969	4.2525	4.29102	4.28477	4.35886	4.21016	4.22279	4.30182	4.49327	4.32757	4.25046
93.5231		4.33927	4.28176	4.3008	4.2506	4.32366	4.31987	4.34083	4.33762	4.37825	4.35769	4.38854	4.26366	4.34597	4.32512	4.26206	4.29053	4.34786	4.4145	4.44074	4.33053	4.33084	4.31464	4.28712	4.28614	4.35664	4.24604	4.28511	4.28097	4.35487	4.20622	4.21979	4.29643	4.4882	4.32849	4.24253
93.9253		4.32927	4.28016	4.2978	4.24948	4.31845	4.31557	4.33213	4.33016	4.37496	4.353	4.38447	4.26448	4.34407	4.31892	4.25908	4.28499	4.34255	4.41286	4.43662	4.32075	4.3248	4.30726	4.28019	4.27734	4.35388	4.23943	4.27931	4.27803	4.35021	4.20154	4.21761	4.29072	4.48259	4.32828	4.23525
94.3275		4.31896	4.27878	4.29375	4.24661	4.31243	4.31126	4.32329	4.32176	4.37283	4.34784	4.37925	4.26682	4.34187	4.31138	4.25741	4.27999	4.33839	4.41058	4.43047	4.31038	4.31793	4.29829	4.27231	4.27021	4.35155	4.23301	4.27347	4.27619	4.34514	4.19619	4.21578	4.2854	4.47751	4.32688	4.22952
94.7297		4.30906	4.27694	4.28934	4.24166	4.30574	4.30762	4.3152	4.31247	4.37194	4.3422	4.37299	4.27008	4.33942	4.30306	4.25738	4.27539	4.33531	4.40723	4.42276	4.29989	4.3111	4.28821	4.26378	4.26536	4.3495	4.22687	4.26736	4.27543	4.3398	4.18998	4.21364	4.28124	4.47381	4.32435	4.22591
95.1319		4.30027	4.27398	4.28519	4.23467	4.2989	4.30524	4.30846	4.30226	4.37197	4.33587	4.36626	4.27369	4.33655	4.29452	4.25876	4.27104	4.33296	4.40239	4.41431	4.28976	4.30529	4.2778	4.25518	4.26332	4.34732	4.22122	4.26076	4.27543	4.33416	4.18286	4.21033	4.27869	4.47229	4.3207	4.22476
95.5341		4.29318	4.26933	4.28184	4.22608	4.29222	4.30427	4.3034	4.29128	4.37247	4.32881	4.35951	4.27731	4.33324	4.28627	4.26096	4.26694	4.33072	4.3958	4.40619	4.28023	4.30132	4.26794	4.2472	4.26434	4.34459	4.21615	4.25364	4.27582	4.3281	4.17458	4.20549	4.27806	4.47331	4.31609	4.22574
95.9363		4.28822	4.26297	4.2796	4.2166	4.28619	4.30464	4.30014	4.2798	4.37297	4.32112	4.35356	4.28068	4.32952	4.27875	4.2631	4.26304	4.32798	4.38752	4.39944	4.27144	4.29971	4.25969	4.24047	4.2686	4.34096	4.21173	4.24643	4.2759	4.32145	4.16521	4.19912	4.27919	4.47691	4.31067	4.22805
96.3385		4.28571	4.25525	4.27845	4.20704	4.28106	4.30577	4.29868	4.26822	4.37285	4.31318	4.34908	4.28383	4.32536	4.27219	4.26423	4.25958	4.32441	4.37787	4.39484	4.26319	4.30043	4.25392	4.23553	4.27601	4.33614	4.20815	4.23985	4.27522	4.31407	4.15486	4.19188	4.28175	4.48253	4.30472	4.23049
96.7407		4.28569	4.24668	4.27793	4.19789	4.27705	4.30705	4.29874	4.25711	4.37176	4.30562	4.3467	4.2869	4.32084	4.26663	4.2638	4.25697	4.32017	4.36777	4.39239	4.25529	4.30279	4.25143	4.23247	4.28621	4.3302	4.20554	4.23498	4.27338	4.30604	4.1441	4.1849	4.28503	4.48936	4.29859	4.23158
97.1429		4.28813	4.23809	4.27737	4.1893	4.27415	4.30782	4.30009	4.247	4.36947	4.2993	4.34676	4.28988	4.31605	4.26164	4.26186	4.25563	4.31571	4.35832	4.39146	4.24737	4.30557	4.25264	4.23099	4.29844	4.32321	4.20424	4.23279	4.27042	4.2978	4.13385	4.17933	4.28849	4.49625	4.29266	4.23013
97.5451		4.29266	4.23001	4.27608	4.181	4.27218	4.30763	4.3022	4.2383	4.36609	4.29479	4.34919	4.29253	4.31106	4.2566	4.25886	4.25585	4.31217	4.35091	4.3907	4.23916	4.30715	4.25737	4.23063	4.31187	4.31541	4.2045	4.23366	4.26658	4.29007	4.1251	4.17622	4.29173	4.50218	4.28729	4.22511
97.9473		4.29851	4.22279	4.27344	4.17249	4.27077	4.30632	4.3044	4.2314	4.36182	4.29225	4.35338	4.29425	4.30596	4.2505	4.25557	4.25778	4.31071	4.34673	4.38849	4.2305	4.30615	4.26486	4.23069	4.32544	4.30712	4.20648	4.23746	4.26228	4.28363	4.11866	4.17587	4.2944	4.50631	4.28266	4.21621
98.3495		4.30463	4.21659	4.2692	4.16317	4.26933	4.30407	4.30592	4.22652	4.35699	4.29134	4.3584	4.29417	4.30085	4.24234	4.25266	4.26094	4.31246	4.34633	4.38324	4.22149	4.30159	4.27371	4.23079	4.33832	4.29864	4.21034	4.24306	4.25803	4.27927	4.11483	4.17785	4.29658	4.50825	4.27871	4.20381
98.7517		4.30963	4.21142	4.26371	4.15295	4.26734	4.30111	4.30612	4.22374	4.35182	4.29104	4.36316	4.29129	4.29596	4.23126	4.25036	4.26455	4.31809	4.34949	4.37402	4.2123	4.29318	4.28198	4.23085	4.34968	4.29033	4.21584	4.24878	4.2542	4.27737	4.11325	4.181	4.2984	4.50798	4.27499	4.18875
99.1539		4.312	4.2074	4.25764	4.14221	4.26416	4.2977	4.30457	4.22295	4.34647	4.29013	4.36658	4.2849	4.29146	4.21689	4.24838	4.26742	4.32785	4.35466	4.3606	4.2034	4.28121	4.28782	4.23121	4.35912	4.28262	4.22257	4.25288	4.2511	4.27779	4.11274	4.18392	4.30009	4.5058	4.27078	4.17217
99.5561		4.31032	4.20481	4.25183	4.13195	4.25921	4.29379	4.30124	4.2241	4.34101	4.28759	4.36795	4.27474	4.28782	4.19943	4.24581	4.26827	4.34114	4.35965	4.34362	4.19539	4.26655	4.28987	4.23245	4.36638	4.27601	4.22974	4.25394	4.24903	4.27978	4.11179	4.18535	4.30181	4.5021	4.26531	4.1554
99.9583		4.30376	4.20394	4.24695	4.12372	4.25211	4.28909	4.29665	4.22688	4.33536	4.28304	4.36675	4.26119	4.28555	4.17982	4.24151	4.266	4.35675	4.36198	4.32447	4.18896	4.25022	4.2874	4.23497	4.37144	4.27094	4.23651	4.25144	4.24834	4.28216	4.10886	4.18475	4.30349	4.4973	4.25796	4.13954
100.36		4.29235	4.20513	4.2432	4.11923	4.24269	4.28308	4.29152	4.2311	4.32938	4.2771	4.36308	4.24514	4.28557	4.15955	4.23454	4.26019	4.37302	4.35978	4.30466	4.1847	4.23338	4.28066	4.23893	4.37412	4.26769	4.24206	4.2459	4.24957	4.28364	4.10303	4.18229	4.30502	4.49151	4.24854	4.12535
100.763		4.27698	4.20832	4.24018	4.12004	4.23118	4.27518	4.28664	4.23626	4.32305	4.27106	4.35723	4.22806	4.28876	4.14046	4.2245	4.25114	4.38794	4.35222	4.28591	4.18307	4.21721	4.27061	4.24359	4.37435	4.26636	4.24596	4.23866	4.25318	4.28314	4.09432	4.17877	4.30601	4.48476	4.23727	4.11324
101.165		4.25908	4.21274	4.23695	4.12699	4.21812	4.26504	4.28248	4.24168	4.31624	4.26658	4.34968	4.21154	4.29591	4.12448	4.21169	4.24008	4.39969	4.33995	4.26935	4.18444	4.20288	4.25872	4.2477	4.3719	4.26655	4.2484	4.23152	4.25954	4.28036	4.08366	4.17517	4.30609	4.47697	4.22522	4.10318
101.567		4.24068	4.21734	4.23253	4.13978	4.20459	4.25296	4.27896	4.24632	4.30904	4.26504	4.34121	4.1972	4.30763	4.11339	4.19727	4.22898	4.40653	4.32458	4.25574	4.18883	4.19161	4.24669	4.24974	4.36651	4.26776	4.25044	4.22642	4.26837	4.27554	4.07275	4.17251	4.30464	4.46824	4.2137	4.09521
101.969		4.22347	4.22067	4.22614	4.15681	4.19198	4.23987	4.27565	4.24898	4.30144	4.26702	4.3325	4.18629	4.32361	4.10833	4.18286	4.22029	4.40741	4.30832	4.24515	4.19621	4.18448	4.23601	4.24867	4.35818	4.26908	4.2536	4.22487	4.27858	4.26965	4.06345	4.17143	4.30112	4.45901	4.20449	4.08939
102.371		4.20854	4.22149	4.21773	4.17531	4.18182	4.22734	4.27171	4.24843	4.29345	4.27199	4.32412	4.17953	4.3426	4.10965	4.17001	4.21591	4.40168	4.29325	4.23739	4.20638	4.18257	4.22762	4.24428	4.34735	4.26974	4.25984	4.22784	4.28811	4.26401	4.0573	4.17218	4.29504	4.45013	4.1993	4.08607
102.774		4.19614	4.21916	4.20812	4.19206	4.17568	4.21727	4.26662	4.24357	4.28512	4.27833	4.31633	4.17694	4.36254	4.11642	4.16031	4.21688	4.38946	4.281	4.23219	4.21901	4.18655	4.22211	4.23765	4.33477	4.26922	4.2705	4.23538	4.29476	4.25971	4.05504	4.1744	4.28581	4.44293	4.19966	4.08605
103.176		4.18551	4.21403	4.19884	4.20435	4.17465	4.21139	4.26042	4.23397	4.27662	4.28385	4.30921	4.17787	4.38067	4.12676	4.15446	4.22244	4.3715	4.27231	4.22957	4.23376	4.19631	4.21929	4.23068	4.32181	4.26735	4.28566	4.24702	4.29674	4.25738	4.05625	4.17771	4.27301	4.43859	4.20635	4.0901
103.578		4.17547	4.20732	4.19148	4.21069	4.17897	4.21075	4.25378	4.21986	4.26812	4.28663	4.30252	4.18121	4.39443	4.13769	4.15274	4.23009	4.3493	4.26726	4.22991	4.2501	4.21088	4.21844	4.22582	4.30992	4.26436	4.30344	4.26177	4.29371	4.2569	4.05965	4.18155	4.25654	4.4379	4.21942	4.09873
103.98		4.16481	4.2009	4.18762	4.21131	4.18803	4.21519	4.24793	4.20211	4.25991	4.28545	4.29597	4.1855	4.40177	4.14603	4.15494	4.23609	4.32481	4.26549	4.23375	4.26737	4.22834	4.2186	4.2252	4.3007	4.26093	4.31982	4.2786	4.2868	4.25742	4.06366	4.1856	4.23668	4.44075	4.23792	4.11176
104.382		4.15285	4.19681	4.18792	4.20782	4.20027	4.223	4.24427	4.18236	4.25233	4.28047	4.28937	4.18951	4.40184	4.149	4.1606	4.2368	4.30053	4.26637	4.24145	4.28463	4.24609	4.21868	4.22991	4.295	4.25788	4.32981	4.29633	4.27857	4.25772	4.06681	4.18994	4.21453	4.4458	4.25991	4.12803
104.785		4.13985	4.19675	4.19197	4.2029	4.21367	4.23146	4.24369	4.16269	4.24556	4.27263	4.28276	4.19216	4.39486	4.1452	4.1695	4.23006	4.27892	4.26973	4.2526	4.30109	4.26156	4.21783	4.23974	4.29282	4.25596	4.3291	4.3136	4.27225	4.25656	4.06824	4.19503	4.19201	4.45075	4.28287	4.14544
105.187		4.12703	4.20161	4.19831	4.19913	4.2259	4.23731	4.24598	4.14537	4.23941	4.26371	4.27673	4.1931	4.3821	4.13482	4.18136	4.21584	4.26241	4.27552	4.2659	4.31576	4.27292	4.2155	4.25281	4.29293	4.25556	4.31534	4.32861	4.27077	4.25352	4.06752	4.20155	4.17157	4.45307	4.30397	4.16153
105.589		4.11636	4.21113	4.20494	4.1984	4.23535	4.23789	4.24991	4.13264	4.23301	4.25573	4.27198	4.1924	4.3654	4.11969	4.19583	4.19607	4.25255	4.28386	4.27919	4.32805	4.27928	4.21163	4.26639	4.29287	4.25655	4.28892	4.33918	4.27614	4.24875	4.06462	4.21054	4.15613	4.45065	4.32076	4.17437
105.991		4.11066	4.22395	4.20984	4.20099	4.24083	4.23162	4.25318	4.1266	4.22523	4.25078	4.26934	4.19086	4.3469	4.1028	4.21208	4.17439	4.25017	4.29419	4.29045	4.33747	4.2811	4.20642	4.27772	4.28975	4.25807	4.25244	4.34277	4.28886	4.24343	4.05968	4.22285	4.14838	4.4429	4.33151	4.18284
106.393		4.11291	4.2379	4.21159	4.2053	4.24202	4.21834	4.25354	4.12882	4.21449	4.25034	4.26934	4.18973	4.32864	4.08722	4.22849	4.15485	4.25437	4.30529	4.29825	4.34369	4.2796	4.20047	4.28494	4.28086	4.2585	4.21012	4.33717	4.30785	4.23898	4.05256	4.23876	4.15008	4.43064	4.33531	4.18705
106.796		4.12643	4.25062	4.20954	4.2082	4.23898	4.19917	4.24956	4.14011	4.19975	4.25521	4.27179	4.19048	4.31259	4.07543	4.2428	4.14127	4.26288	4.31519	4.30219	4.34654	4.27647	4.19403	4.28748	4.26469	4.256	4.16674	4.32113	4.33066	4.23684	4.04339	4.25759	4.1613	4.41589	4.3324	4.18819
107.198		4.15342	4.26012	4.20367	4.20612	4.23206	4.17575	4.24164	4.16015	4.18061	4.26461	4.27595	4.19457	4.30018	4.06838	4.25289	4.13588	4.2724	4.32151	4.30274	4.34602	4.27371	4.18717	4.28619	4.24121	4.24872	4.12725	4.29464	4.3542	4.23797	4.03276	4.27762	4.17991	4.40097	4.3237	4.18794
107.6		4.19451	4.2651	4.19418	4.19636	4.22207	4.15018	4.23204	4.18731	4.15791	4.27615	4.28053	4.2031	4.29265	4.06522	4.25708	4.13858	4.27938	4.32242	4.30097	4.34212	4.27306	4.17938	4.28254	4.21223	4.23558	4.09589	4.25942	4.37493	4.24258	4.02185	4.29611	4.20147	4.38811	4.31122	4.18817
108.002		4.24679	4.26523	4.18117	4.17827	4.20996	4.12421	4.22444	4.21844	4.13309	4.28551	4.28397	4.21624	4.29038	4.06375	4.25467	4.14627	4.28135	4.31709	4.29775	4.33525	4.27604	4.16967	4.27847	4.18073	4.21656	4.07599	4.21836	4.38955	4.2502	4.01296	4.31014	4.22065	4.37841	4.29763	4.19034
108.404		4.30383	4.26122	4.16436	4.15313	4.19692	4.0993	4.22287	4.24952	4.10848	4.28773	4.28511	4.2329	4.29309	4.06137	4.24634	4.15395	4.27731	4.30534	4.29381	4.32597	4.2836	4.15721	4.27535	4.15012	4.19298	4.06913	4.17546	4.39499	4.26001	4.0091	4.3172	4.23255	4.37176	4.28632	4.19491
108.807		4.35643	4.25401	4.14353	4.12409	4.18448	4.07597	4.2299	4.27686	4.08605	4.27887	4.2831	4.25051	4.29982	4.05651	4.23359	4.15601	4.26826	4.28789	4.28951	4.3153	4.29571	4.14171	4.2738	4.12356	4.16734	4.07527	4.13525	4.38922	4.27105	4.01364	4.31606	4.23408	4.36698	4.28088	4.20114
109.209		4.39586	4.24509	4.11844	4.09507	4.17442	4.05409	4.24548	4.29744	4.06693	4.25747	4.27731	4.26593	4.3095	4.04941	4.21875	4.14873	4.25621	4.26539	4.28497	4.30424	4.31084	4.12394	4.27334	4.10251	4.143	4.09223	4.10178	4.3715	4.28224	4.02941	4.30725	4.22465	4.3622	4.2839	4.20683
109.611		4.41623	4.23558	4.08959	4.06964	4.16819	4.0331	4.26662	4.30992	4.05096	4.22516	4.2671	4.27604	4.32084	4.04199	4.20459	4.1307	4.24417	4.23853	4.28038	4.29389	4.32609	4.10605	4.27246	4.08645	4.12392	4.1163	4.07823	4.34267	4.29184	4.05759	4.29279	4.20599	4.35585	4.29565	4.20931
110.013		4.41621	4.2266	4.05809	4.05042	4.16718	4.01247	4.28872	4.31422	4.03635	4.18655	4.2518	4.27876	4.33313	4.03739	4.19404	4.10278	4.2352	4.20766	4.27664	4.28513	4.33739	4.0914	4.26887	4.07312	4.11396	4.14316	4.06566	4.30523	4.2975	4.09688	4.27613	4.18132	4.3471	4.31295	4.20622

## Sheet: KCl 150mM_ε2
Wavenumber (cm-1)		1	2	3	4	5	6	7	8	9	10	11	12	13	14	15	16	17	18	19	20	21	22	23	24	25	26	27	28	29	30	31	32	33	34	35
10.268		5.34451	5.58479	5.30586	5.28516	5.22754	5.32519	5.29266	5.26166	5.45084	5.25644	5.32337	5.52154	5.41571	5.3175	5.30019	5.24291	5.39092	5.43195	5.39187	5.38218	5.33351	5.34059	5.21282	5.02333	5.29655	5.28616	5.27685	5.34612	5.33653	5.30043	5.42896	5.3412	5.04294	5.31708	5.44699
10.6702		5.24738	5.47144	5.205	5.1833	5.13997	5.23005	5.19813	5.16172	5.34633	5.15574	5.22281	5.41778	5.33436	5.23673	5.20742	5.16608	5.2975	5.32859	5.30084	5.2901	5.23297	5.24379	5.13562	4.95252	5.21479	5.20286	5.18454	5.25108	5.24833	5.21084	5.32771	5.2437	4.95936	5.20759	5.34257
11.0724		5.15158	5.36057	5.10537	5.0839	5.05276	5.13589	5.10499	5.06404	5.24409	5.05787	5.12406	5.31577	5.25293	5.15556	5.11527	5.08723	5.20451	5.22695	5.21002	5.19925	5.13479	5.14874	5.05778	4.88097	5.13332	5.11992	5.09336	5.15672	5.15991	5.12165	5.22872	5.1471	4.87564	5.1018	5.24041
11.4746		5.05742	5.25297	5.00752	4.98771	4.96602	5.04253	5.01347	4.9693	5.14476	4.96368	5.02785	5.2157	5.16977	5.07263	5.02377	5.0056	5.11182	5.12769	5.11901	5.10896	5.03946	5.05563	4.97802	4.80752	5.05118	5.03617	5.00343	5.06307	5.07083	5.03264	5.13216	5.05166	4.79218	5.0006	5.14076
11.8768		4.96556	5.14948	4.91222	4.89541	4.88025	4.95033	4.924	4.87816	5.04904	4.87371	4.935	5.11804	5.08432	4.98761	4.93345	4.92159	5.01992	5.03155	5.02808	5.01926	4.94749	4.96491	4.8962	4.73199	4.96809	4.95128	4.91519	4.97054	4.98137	4.94401	5.03823	4.9579	4.70979	4.90468	5.0439
12.279		4.87663	5.0508	4.82025	4.8073	4.7961	4.85992	4.8371	4.79107	4.95731	4.78832	4.84613	5.0234	4.99682	4.90094	4.84499	4.83637	4.92963	4.93912	4.93785	4.93039	4.85927	4.87702	4.81287	4.65486	4.88443	4.8656	4.82913	4.87993	4.89228	4.85629	4.94717	4.86638	4.62937	4.81426	4.95029
12.6812		4.79119	4.9573	4.73229	4.72351	4.71424	4.77204	4.75333	4.70823	4.8698	4.70743	4.76168	4.93227	4.9081	4.81371	4.7591	4.75144	4.8418	4.85085	4.84916	4.84287	4.77498	4.79229	4.72913	4.57713	4.80089	4.77989	4.74575	4.79199	4.80453	4.77007	4.85908	4.77766	4.55172	4.72921	4.86021
13.0834		4.70963	4.86913	4.64872	4.64385	4.63521	4.68738	4.67299	4.62966	4.78649	4.63074	4.68171	4.84508	4.81937	4.72725	4.67639	4.66836	4.75721	4.76696	4.76291	4.7573	4.69464	4.71097	4.64622	4.49994	4.71843	4.69519	4.66545	4.70736	4.71909	4.68605	4.77407	4.69218	4.47747	4.64911	4.77386
13.4856		4.63209	4.78612	4.56969	4.56808	4.5594	4.60646	4.59626	4.55509	4.7072	4.55786	4.60613	4.762	4.73197	4.64288	4.59735	4.58846	4.67642	4.68743	4.67983	4.67436	4.61812	4.63309	4.56545	4.42443	4.63793	4.61249	4.58843	4.62654	4.63686	4.60483	4.69219	4.61022	4.40695	4.57344	4.69141
13.8878		4.55856	4.70792	4.49518	4.49586	4.48702	4.5296	4.52319	4.48426	4.63172	4.48837	4.53462	4.68307	4.64715	4.56175	4.52218	4.51259	4.59977	4.6121	4.60054	4.59457	4.54518	4.55863	4.48781	4.35161	4.56023	4.53275	4.51482	4.5498	4.55845	4.52687	4.61345	4.53194	4.34023	4.50163	4.61287
14.29		4.48888	4.63412	4.42499	4.42691	4.4181	4.45689	4.45367	4.41686	4.55977	4.42184	4.46685	4.60817	4.56589	4.48467	4.45099	4.4412	4.52734	4.54074	4.52535	4.51834	4.4756	4.48745	4.41398	4.28214	4.4859	4.45658	4.44462	4.47709	4.48423	4.45247	4.5379	4.4574	4.27724	4.43315	4.53819
14.6922		4.42276	4.56419	4.35874	4.36098	4.35252	4.38824	4.38751	4.3525	4.49111	4.35799	4.40235	4.53705	4.48879	4.41203	4.38356	4.37421	4.45894	4.47298	4.45438	4.44593	4.40911	4.41939	4.34432	4.2164	4.41521	4.38436	4.37768	4.4083	4.41427	4.38178	4.46552	4.38658	4.21767	4.36762	4.46726
15.0944		4.35982	4.49765	4.29604	4.29786	4.29004	4.32334	4.3244	4.29091	4.42548	4.29656	4.34073	4.46942	4.41614	4.34383	4.31966	4.31131	4.39427	4.40849	4.38746	4.37737	4.34545	4.35422	4.27878	4.15439	4.34823	4.31617	4.31387	4.34304	4.34833	4.31471	4.39633	4.31929	4.16111	4.30475	4.39984
15.4966		4.29971	4.43402	4.2364	4.23738	4.23039	4.2618	4.26404	4.23182	4.36264	4.23737	4.28166	4.4049	4.34787	4.27983	4.25891	4.25189	4.33287	4.34691	4.32426	4.31251	4.28439	4.2917	4.21713	4.09595	4.28481	4.25181	4.25291	4.28092	4.28605	4.25103	4.33022	4.25536	4.10717	4.24429	4.33563
15.8988		4.24207	4.37294	4.17941	4.17936	4.17326	4.20317	4.20612	4.17495	4.30236	4.18029	4.22478	4.34311	4.28367	4.21953	4.2009	4.19528	4.27427	4.28791	4.26438	4.25109	4.22568	4.23165	4.15892	4.04069	4.22465	4.19098	4.19456	4.22151	4.22693	4.19046	4.26706	4.19455	4.05543	4.18609	4.27437
16.301		4.18657	4.31403	4.12461	4.12359	4.11828	4.14705	4.15032	4.12011	4.24443	4.12517	4.16984	4.28375	4.22306	4.16234	4.14525	4.1409	4.218	4.23117	4.20733	4.19272	4.16915	4.17383	4.10363	3.98818	4.16731	4.13317	4.13857	4.1644	4.17045	4.13263	4.20667	4.13653	4.00553	4.12997	4.21564
16.7031		4.13297	4.25707	4.07169	4.06987	4.06526	4.093	4.09641	4.06714	4.1886	4.07187	4.11664	4.22655	4.16552	4.10773	4.09158	4.08822	4.16363	4.17641	4.15265	4.13695	4.11459	4.11809	4.05076	3.93795	4.11246	4.07795	4.08467	4.10924	4.11611	4.07715	4.1488	4.08103	3.95721	4.07583	4.15913
17.1053		4.08093	4.20174	4.02024	4.01793	4.01381	4.04065	4.04408	4.01576	4.13456	4.02021	4.06491	4.17114	4.11042	4.05508	4.03956	4.03686	4.11083	4.12332	4.09983	4.0833	4.06176	4.06415	3.99975	3.88955	4.05957	4.02484	4.03256	4.0557	4.06339	4.02359	4.0931	4.02768	3.91015	4.0234	4.10443
17.5075		4.03035	4.14787	3.97005	3.96748	3.96379	3.98975	3.99318	3.96582	4.08207	3.96999	4.0145	4.11736	4.05727	4.00396	3.9889	3.98662	4.05929	4.07168	4.04849	4.03136	4.01048	4.01191	3.95023	3.8426	4.00837	3.97341	3.98203	4.00358	4.01203	3.97166	4.03927	3.97616	3.86421	3.97253	4.05125
17.9097		3.98102	4.09528	3.92091	3.91829	3.91498	3.94005	3.94356	3.91721	4.03087	3.92107	3.96526	4.06501	4.00563	3.95409	3.93942	3.93743	4.00886	4.0213	3.99835	3.98079	3.96056	3.96115	3.90187	3.79687	3.9585	3.92342	3.93285	3.95271	3.96171	3.92106	3.98698	3.92614	3.81925	3.92301	3.99934
18.3119		3.93283	4.04385	3.8727	3.87011	3.86724	3.89143	3.89505	3.86969	3.98079	3.87327	3.91701	4.0139	3.95518	3.90524	3.89094	3.88929	3.9594	3.97198	3.94917	3.93127	3.91184	3.91172	3.85445	3.7521	3.90976	3.8746	3.88483	3.90299	3.91231	3.87157	3.93591	3.87739	3.7752	3.87462	3.94847
18.7141		3.88566	3.99341	3.82534	3.82276	3.82046	3.84379	3.8476	3.8232	3.93159	3.82643	3.86969	3.96396	3.90574	3.85733	3.84344	3.84228	3.91089	3.9236	3.9008	3.88267	3.86419	3.8635	3.80789	3.70822	3.86202	3.82682	3.83777	3.85436	3.86378	3.82301	3.88579	3.82966	3.73196	3.82715	3.89853
19.1163		3.83945	3.94392	3.77878	3.77613	3.77456	3.79708	3.80114	3.7776	3.88319	3.7804	3.82323	3.91502	3.85717	3.81033	3.79681	3.79646	3.8633	3.87607	3.85319	3.83485	3.81748	3.81632	3.76212	3.66514	3.81515	3.78002	3.79159	3.80678	3.81609	3.77532	3.8365	3.78279	3.68951	3.78051	3.84942
19.5185		3.79409	3.89533	3.73303	3.73018	3.72953	3.75126	3.75562	3.73282	3.83548	3.73513	3.77758	3.86708	3.80947	3.76426	3.75106	3.75187	3.81664	3.82934	3.80634	3.78781	3.77166	3.77014	3.71718	3.62286	3.76911	3.73414	3.74616	3.76024	3.76927	3.72844	3.78789	3.73669	3.64783	3.73459	3.8011
19.9207		3.74954	3.84758	3.68816	3.68487	3.6853	3.70631	3.71103	3.68881	3.78847	3.69057	3.73275	3.82007	3.76269	3.71919	3.7062	3.70851	3.77096	3.78339	3.7603	3.74154	3.72666	3.72485	3.6731	3.5814	3.72389	3.68914	3.70149	3.71475	3.72336	3.68237	3.73998	3.69132	3.60687	3.68934	3.7536
20.3229		3.70575	3.80072	3.64414	3.64029	3.64189	3.66226	3.66736	3.64553	3.74214	3.6467	3.68877	3.77398	3.71688	3.67509	3.66222	3.66632	3.72621	3.73821	3.7151	3.69614	3.68248	3.68042	3.62995	3.54078	3.67954	3.64501	3.65751	3.67027	3.6784	3.63712	3.69276	3.64671	3.56664	3.64473	3.70694
20.7251		3.66269	3.75473	3.60103	3.59647	3.59931	3.61907	3.6246	3.60296	3.69653	3.60351	3.64566	3.7288	3.67207	3.63197	3.6191	3.62516	3.68242	3.69378	3.67076	3.65158	3.63908	3.63681	3.58773	3.50099	3.63601	3.60169	3.61421	3.62678	3.63435	3.59271	3.6463	3.60287	3.52711	3.60081	3.66116
21.1273		3.62029	3.70964	3.55882	3.55349	3.55751	3.5767	3.58272	3.56111	3.65168	3.56102	3.60342	3.68452	3.62827	3.58979	3.57683	3.58491	3.63955	3.65016	3.62734	3.60791	3.59643	3.59401	3.54647	3.46202	3.59333	3.55917	3.5716	3.58426	3.5912	3.54913	3.60065	3.55984	3.48828	3.55759	3.61625
21.5295		3.57854	3.66548	3.5175	3.51135	3.5165	3.53514	3.54169	3.51999	3.60764	3.51924	3.56204	3.64108	3.58545	3.54848	3.53539	3.5454	3.59756	3.60732	3.5848	3.56512	3.55453	3.55197	3.5061	3.42381	3.55147	3.51734	3.52971	3.54262	3.54893	3.50638	3.55581	3.51769	3.45009	3.51512	3.57223
21.9317		3.53743	3.62222	3.47701	3.47007	3.47625	3.49434	3.50146	3.47958	3.56441	3.47817	3.52152	3.59848	3.54355	3.50793	3.49471	3.50652	3.55637	3.56525	3.5431	3.52319	3.51332	3.5107	3.4666	3.38631	3.51039	3.47618	3.48849	3.5018	3.50741	3.4644	3.51183	3.47638	3.41252	3.47341	3.52908
22.3339		3.49692	3.57986	3.43735	3.42964	3.43671	3.45426	3.46198	3.43989	3.522	3.43781	3.48178	3.55666	3.50249	3.46808	3.45473	3.46812	3.51595	3.52395	3.5022	3.48204	3.47279	3.47018	3.42785	3.34944	3.47004	3.43565	3.44794	3.46175	3.46662	3.4232	3.46866	3.43591	3.37551	3.43246	3.48681
22.7361		3.45704	3.53837	3.39843	3.39	3.39784	3.41487	3.4232	3.4009	3.48043	3.39817	3.44277	3.51556	3.46218	3.42886	3.41539	3.43014	3.47627	3.4834	3.462	3.44164	3.4329	3.43039	3.38979	3.31313	3.43039	3.39575	3.4081	3.42238	3.42651	3.38272	3.42631	3.39627	3.33906	3.39226	3.44535
23.1383		3.41781	3.49769	3.36026	3.35111	3.35962	3.37618	3.38512	3.36263	3.43969	3.35927	3.40447	3.47519	3.42254	3.3902	3.37669	3.39255	3.43728	3.44358	3.4225	3.40191	3.39366	3.39135	3.35236	3.27733	3.39141	3.35647	3.36894	3.38366	3.38703	3.34293	3.38476	3.35742	3.30315	3.3528	3.40473
23.5405		3.37931	3.4578	3.32281	3.31296	3.32202	3.33817	3.3477	3.32508	3.39978	3.32109	3.36682	3.43554	3.38355	3.35213	3.3386	3.35538	3.39899	3.40452	3.38365	3.36289	3.35507	3.35305	3.31552	3.242	3.35305	3.31784	3.33049	3.34558	3.3482	3.30385	3.34402	3.31929	3.26778	3.3141	3.36494
23.9427		3.34155	3.41868	3.28608	3.27556	3.28505	3.30088	3.31096	3.28822	3.3607	3.28365	3.32982	3.39663	3.34518	3.31466	3.30115	3.31868	3.3614	3.36621	3.34546	3.32453	3.31718	3.31552	3.27929	3.20718	3.31535	3.27989	3.29279	3.30813	3.31004	3.26546	3.30411	3.28188	3.23296	3.27615	3.32601
24.3449		3.30461	3.38031	3.25011	3.23886	3.24871	3.26435	3.2749	3.25209	3.32249	3.24697	3.29348	3.35846	3.30745	3.27787	3.26437	3.28253	3.32453	3.32865	3.30796	3.28687	3.28003	3.27879	3.24366	3.17291	3.27833	3.2427	3.25589	3.27135	3.2726	3.22782	3.26509	3.24519	3.19875	3.23899	3.28798
24.7471		3.26855	3.34267	3.21493	3.20292	3.21306	3.22862	3.23956	3.21667	3.28513	3.21113	3.25784	3.32115	3.27046	3.24179	3.22831	3.24704	3.28843	3.29192	3.27119	3.24995	3.24365	3.24292	3.2087	3.13928	3.24204	3.20633	3.21984	3.2353	3.23595	3.19096	3.22699	3.20925	3.16518	3.20265	3.25086
25.1493		3.2334	3.30583	3.18056	3.16777	3.17814	3.19376	3.20497	3.18198	3.24865	3.17614	3.22293	3.2847	3.23423	3.20653	3.19297	3.21232	3.25314	3.256	3.23521	3.21385	3.20811	3.20786	3.17445	3.10631	3.2065	3.17083	3.18465	3.20004	3.20015	3.15493	3.18992	3.17406	3.13233	3.16716	3.21474
25.5515		3.19916	3.26979	3.14708	3.13343	3.14396	3.1598	3.17115	3.14805	3.21309	3.14206	3.18879	3.24918	3.19886	3.17214	3.15844	3.17841	3.21867	3.22097	3.20005	3.17862	3.17343	3.17367	3.14097	3.07413	3.17178	3.13624	3.15037	3.16563	3.16528	3.11978	3.15388	3.13971	3.1002	3.13255	3.17959
25.9537		3.16583	3.23456	3.11446	3.09994	3.11061	3.12674	3.1381	3.11487	3.17841	3.10891	3.15547	3.2146	3.16438	3.13866	3.12471	3.14539	3.18503	3.1868	3.1658	3.14428	3.13961	3.14032	3.10829	3.04278	3.13789	3.10258	3.11699	3.13212	3.13136	3.08554	3.11892	3.10619	3.06886	3.09884	3.14544
26.3559		3.13336	3.20019	3.08272	3.06732	3.07807	3.09459	3.10584	3.08248	3.14465	3.07667	3.12298	3.18098	3.13085	3.10612	3.09182	3.11327	3.15224	3.15352	3.13246	3.11087	3.10667	3.10778	3.07644	3.01228	3.10488	3.06986	3.08452	3.09954	3.09841	3.05221	3.08501	3.07356	3.03831	3.06607	3.11227
26.7581		3.10168	3.16668	3.05183	3.03557	3.04639	3.06333	3.07435	3.05087	3.11177	3.04536	3.0913	3.14829	3.09826	3.07452	3.05975	3.08202	3.12026	3.12114	3.10002	3.0784	3.07458	3.07603	3.04543	2.98263	3.07271	3.03805	3.05292	3.06786	3.06643	3.01979	3.05212	3.04181	3.00856	3.03422	3.08005
27.1603		3.07074	3.13404	3.02178	3.00469	3.01552	3.03289	3.0436	3.02005	3.07974	3.01491	3.06043	3.11648	3.06661	3.04381	3.0285	3.0516	3.0891	3.08961	3.06849	3.04686	3.04333	3.04502	3.01524	2.95381	3.0414	3.00713	3.02214	3.03705	3.03536	2.98825	3.02023	3.01092	2.97961	3.00325	3.04868
27.5625		3.04048	3.10227	2.9925	2.97468	2.98545	3.00327	3.0136	2.99002	3.04856	2.9853	3.03037	3.08551	3.03584	3.01398	2.99803	3.02195	3.05873	3.05893	3.03786	3.01621	3.01289	3.01472	2.98584	2.92577	3.01091	2.97703	2.99214	3.00709	3.00515	2.95754	2.98923	2.98086	2.95143	2.97316	3.01813
27.9647		3.01085	3.07136	2.96393	2.9455	2.95612	2.97436	2.9843	2.96078	3.0182	2.95647	3.00107	3.05529	3.00588	2.98497	2.96837	2.993	3.02913	3.02906	3.00807	2.98642	2.98322	2.98508	2.95721	2.89845	2.9812	2.94768	2.96285	2.9779	2.97573	2.92764	2.95907	2.95157	2.92401	2.9439	2.98832
28.3669		2.98183	3.04129	2.93607	2.91712	2.92752	2.94616	2.95575	2.9323	2.98863	2.92836	2.97249	3.02581	2.9767	2.95672	2.93948	2.96469	3.00029	2.99996	2.97908	2.95743	2.95432	2.95612	2.92932	2.87181	2.95222	2.91906	2.93424	2.94943	2.94703	2.8985	2.92967	2.92305	2.89728	2.91542	2.95917
28.7691		2.95344	3.01206	2.90884	2.88947	2.89961	2.91863	2.9279	2.90458	2.95986	2.90092	2.94466	2.99698	2.94824	2.92918	2.91136	2.93698	2.97219	2.97162	2.9509	2.92922	2.92615	2.92781	2.90217	2.84577	2.92392	2.89111	2.90627	2.92165	2.91902	2.87009	2.901	2.89521	2.87126	2.88768	2.93068
29.1713		2.92568	2.98363	2.88227	2.86256	2.87234	2.89172	2.90077	2.87761	2.93185	2.87413	2.91753	2.96881	2.92044	2.90233	2.884	2.90985	2.94482	2.944	2.92346	2.90173	2.89873	2.90018	2.87574	2.8203	2.89629	2.86383	2.87895	2.8945	2.89164	2.84239	2.873	2.86807	2.84589	2.86065	2.9028
29.5735		2.8986	2.95602	2.85634	2.83635	2.84572	2.86546	2.87438	2.85136	2.90462	2.84798	2.8911	2.94126	2.89333	2.87613	2.85741	2.88331	2.91818	2.91707	2.89678	2.87498	2.87204	2.87324	2.85002	2.7954	2.86931	2.8372	2.85227	2.86802	2.86487	2.81536	2.84569	2.84162	2.82116	2.83431	2.87555
29.9757		2.87222	2.9292	2.83107	2.81081	2.81977	2.83987	2.84873	2.8258	2.87814	2.82248	2.86538	2.91436	2.86687	2.85057	2.83156	2.85739	2.89227	2.8908	2.87082	2.84891	2.8461	2.84703	2.82503	2.77106	2.84294	2.81126	2.82623	2.84217	2.83876	2.78905	2.81905	2.81582	2.79701	2.80862	2.84894
30.3779		2.84657	2.90313	2.80648	2.78591	2.79448	2.81495	2.82382	2.80096	2.85239	2.79761	2.84035	2.8881	2.84113	2.82563	2.80643	2.83211	2.86704	2.86521	2.84559	2.82351	2.82089	2.82158	2.80076	2.7473	2.81725	2.78601	2.80087	2.81697	2.81327	2.76344	2.79312	2.79071	2.77346	2.78358	2.82298
30.7801		2.82167	2.8778	2.78261	2.76164	2.76988	2.79072	2.79966	2.77679	2.82737	2.7734	2.81597	2.8625	2.8161	2.80134	2.78203	2.80751	2.84252	2.84026	2.82108	2.79881	2.79641	2.7969	2.77721	2.72412	2.79221	2.76149	2.77622	2.79245	2.78848	2.73851	2.76792	2.76627	2.75046	2.75914	2.79772
31.1823		2.7975	2.85316	2.75947	2.738	2.74599	2.7672	2.77619	2.75327	2.80301	2.74986	2.79229	2.83758	2.79184	2.7777	2.75832	2.78361	2.81864	2.81593	2.79725	2.77478	2.77265	2.77298	2.75441	2.70158	2.76788	2.73771	2.75226	2.76863	2.76438	2.71429	2.74346	2.74254	2.72804	2.73531	2.7732
31.5845		2.77402	2.82921	2.73706	2.71496	2.7228	2.74439	2.75342	2.73038	2.77931	2.72698	2.76924	2.81334	2.76837	2.7547	2.73529	2.76045	2.79542	2.79221	2.77409	2.75141	2.74956	2.74982	2.73233	2.67966	2.74428	2.71468	2.72902	2.74548	2.74098	2.69075	2.71976	2.71948	2.70619	2.71206	2.74941
31.9867		2.75121	2.80592	2.71538	2.69254	2.7003	2.72229	2.73129	2.7081	2.75628	2.70473	2.74682	2.78979	2.74566	2.73236	2.71291	2.73801	2.77281	2.76913	2.75158	2.7287	2.72712	2.72737	2.71097	2.6584	2.72141	2.69239	2.70647	2.72299	2.71828	2.66787	2.6968	2.69712	2.68491	2.68939	2.72634
32.3889		2.72902	2.78326	2.69441	2.67072	2.6785	2.70083	2.70977	2.6864	2.73385	2.68312	2.72502	2.7669	2.72371	2.71066	2.69117	2.71627	2.7508	2.74663	2.72968	2.70662	2.70529	2.70559	2.69031	2.63776	2.69929	2.67077	2.68461	2.70115	2.69628	2.64562	2.67454	2.67542	2.66423	2.66728	2.70404
32.7911		2.70737	2.76123	2.67411	2.64952	2.65733	2.68	2.68883	2.66529	2.71203	2.66209	2.70382	2.74469	2.70249	2.68957	2.67005	2.6952	2.72939	2.72472	2.70838	2.68518	2.68405	2.68444	2.67035	2.61774	2.67789	2.6498	2.66337	2.6799	2.67491	2.62397	2.65295	2.65436	2.64414	2.64575	2.68243
33.1933		2.68622	2.73983	2.65447	2.62892	2.63677	2.65974	2.66846	2.64472	2.69082	2.64162	2.68322	2.72311	2.68193	2.66909	2.64953	2.67477	2.70854	2.70341	2.68766	2.66429	2.66337	2.66384	2.65106	2.59829	2.65718	2.62942	2.64273	2.65922	2.65416	2.60289	2.63199	2.63391	2.62464	2.62478	2.66151
33.5955		2.66556	2.71908	2.6354	2.60893	2.61679	2.64002	2.64863	2.62471	2.67021	2.62166	2.66321	2.70216	2.66201	2.64917	2.6296	2.65491	2.68827	2.68267	2.66752	2.64396	2.64322	2.64375	2.63239	2.57937	2.6371	2.60956	2.62264	2.63907	2.63397	2.58232	2.61162	2.61404	2.60573	2.60439	2.64123
33.9977		2.64533	2.69898	2.6169	2.58953	2.59736	2.62078	2.62935	2.60525	2.65019	2.60219	2.64376	2.68182	2.64264	2.62977	2.61021	2.6356	2.66856	2.6625	2.64795	2.62416	2.62361	2.62418	2.61436	2.56092	2.61763	2.59017	2.60306	2.61941	2.6143	2.56225	2.59179	2.59472	2.58739	2.58459	2.62157
34.3999		2.62555	2.67954	2.59894	2.57073	2.57842	2.602	2.61062	2.58634	2.63077	2.58317	2.62487	2.66206	2.62379	2.61087	2.59134	2.61676	2.64939	2.64286	2.62896	2.60485	2.60451	2.60508	2.59691	2.54293	2.59874	2.57125	2.58395	2.60022	2.59513	2.54269	2.5725	2.57591	2.56959	2.56536	2.60249
34.8021		2.60623	2.66074	2.58148	2.55253	2.55998	2.58368	2.59246	2.56799	2.61191	2.5646	2.60652	2.64287	2.60545	2.59245	2.573	2.59839	2.6308	2.62378	2.61055	2.58604	2.58593	2.58648	2.58004	2.52537	2.58039	2.55275	2.56531	2.58147	2.57642	2.52361	2.55373	2.55762	2.55231	2.54672	2.58396
35.2043		2.58737	2.64257	2.56452	2.53489	2.54202	2.56582	2.57486	2.55018	2.59359	2.54649	2.58868	2.62421	2.58757	2.57448	2.55511	2.58047	2.61278	2.6052	2.59272	2.56771	2.56787	2.5684	2.56371	2.50824	2.56257	2.53474	2.54712	2.56321	2.55819	2.50504	2.53544	2.53982	2.5355	2.52864	2.56597
35.6065		2.56901	2.62498	2.54805	2.51779	2.52454	2.54843	2.55781	2.53292	2.57582	2.52885	2.57133	2.60609	2.57015	2.55695	2.5377	2.56297	2.59531	2.58713	2.57542	2.5499	2.55035	2.55086	2.54791	2.49154	2.54528	2.51719	2.52938	2.5454	2.54043	2.48699	2.51768	2.52252	2.51914	2.51111	2.54853
36.0087		2.55117	2.60792	2.53207	2.50124	2.50757	2.53151	2.54131	2.51619	2.55856	2.51168	2.55443	2.58847	2.55318	2.53987	2.52074	2.54593	2.57837	2.56956	2.55866	2.53258	2.53333	2.53387	2.53258	2.47533	2.52851	2.50017	2.51212	2.52806	2.52318	2.46952	2.50043	2.50574	2.5032	2.49413	2.5316
36.4109		2.5339	2.59134	2.51656	2.48518	2.49108	2.5151	2.52532	2.49994	2.54178	2.495	2.53796	2.57137	2.53666	2.52325	2.50422	2.52934	2.56194	2.55249	2.54237	2.5158	2.51684	2.51743	2.51767	2.45961	2.51227	2.48366	2.49535	2.51122	2.50643	2.4526	2.48369	2.48948	2.48768	2.47767	2.51515
36.8131		2.5172	2.57516	2.50149	2.46959	2.47506	2.49917	2.50979	2.48417	2.52545	2.47882	2.52191	2.55472	2.52054	2.5071	2.48814	2.51321	2.54597	2.5359	2.52651	2.49953	2.50083	2.5015	2.50312	2.44438	2.49652	2.4677	2.4791	2.49488	2.49021	2.43628	2.46746	2.47371	2.47256	2.46168	2.49919
37.2153		2.50106	2.55933	2.48684	2.45445	2.45953	2.48375	2.49467	2.46882	2.50954	2.46315	2.50624	2.53853	2.50484	2.49141	2.47248	2.49753	2.5304	2.51978	2.51103	2.48376	2.48528	2.48608	2.48882	2.42968	2.48125	2.45226	2.46336	2.47903	2.47448	2.42054	2.4517	2.45844	2.45784	2.44616	2.48365
37.6175		2.48548	2.54378	2.4726	2.43971	2.4444	2.46879	2.47987	2.45382	2.49401	2.44799	2.49092	2.52276	2.48951	2.47619	2.45723	2.48228	2.51517	2.50411	2.4959	2.46845	2.47014	2.47107	2.47469	2.41545	2.46639	2.43734	2.44814	2.46366	2.4592	2.40532	2.43638	2.44363	2.4435	2.43107	2.46851
38.0197		2.47045	2.52846	2.45868	2.42532	2.42968	2.45425	2.46538	2.43918	2.47881	2.43331	2.47594	2.50737	2.47449	2.46144	2.44235	2.46744	2.50023	2.48887	2.48104	2.45356	2.45536	2.45643	2.46061	2.40165	2.45189	2.42289	2.43343	2.44876	2.44431	2.39057	2.42145	2.42923	2.42952	2.41638	2.4537
38.4219		2.45593	2.51334	2.44507	2.41126	2.41531	2.4401	2.4511	2.42482	2.46391	2.41909	2.46126	2.49232	2.45974	2.44716	2.42781	2.45298	2.48551	2.474	2.46645	2.43904	2.44091	2.44208	2.4465	2.38824	2.43767	2.40889	2.41917	2.43429	2.42977	2.37622	2.40681	2.41519	2.41589	2.40205	2.43917
38.8241		2.44189	2.49842	2.43172	2.39749	2.40124	2.4263	2.43701	2.41073	2.44928	2.40527	2.44685	2.47758	2.44524	2.4333	2.41361	2.43885	2.47099	2.45949	2.45207	2.42485	2.4267	2.42797	2.43231	2.37514	2.4237	2.39527	2.40533	2.42023	2.41549	2.36219	2.39242	2.40145	2.4026	2.38808	2.42485
39.2263		2.42828	2.48365	2.41858	2.38399	2.38743	2.41279	2.42308	2.39691	2.43489	2.39184	2.43271	2.46311	2.43093	2.41984	2.39969	2.42502	2.45667	2.44531	2.4379	2.41091	2.41271	2.41408	2.41801	2.36231	2.40989	2.38203	2.39185	2.40654	2.40143	2.34842	2.37823	2.38797	2.38961	2.37441	2.41073
39.6285		2.41507	2.46905	2.40564	2.37073	2.37386	2.39954	2.40929	2.38335	2.42072	2.37875	2.41879	2.44888	2.41682	2.40675	2.38604	2.41146	2.44251	2.43143	2.42392	2.39722	2.39892	2.40038	2.40363	2.34972	2.39623	2.36912	2.37872	2.39319	2.38757	2.33486	2.36418	2.37469	2.3769	2.36104	2.39676
40.0307		2.40221	2.45461	2.39291	2.35773	2.36049	2.38653	2.39565	2.37006	2.40678	2.36598	2.40512	2.43491	2.4029	2.39401	2.37266	2.39818	2.42855	2.41783	2.41013	2.38377	2.38531	2.38687	2.38924	2.33734	2.38272	2.35652	2.36588	2.38015	2.37389	2.32149	2.35027	2.36163	2.36445	2.34794	2.38295
40.4329		2.38967	2.44037	2.38037	2.345	2.34733	2.37374	2.38218	2.35703	2.39312	2.35351	2.39167	2.42117	2.38918	2.38157	2.35953	2.38517	2.41481	2.40452	2.39654	2.37054	2.37192	2.37357	2.37495	2.32516	2.36935	2.3442	2.35334	2.3674	2.36042	2.30836	2.33652	2.34875	2.35227	2.3351	2.3693
40.8351		2.37739	2.42632	2.36807	2.33253	2.33439	2.36118	2.36888	2.34428	2.37973	2.34133	2.37848	2.40768	2.3757	2.36941	2.3467	2.37241	2.4013	2.39146	2.38318	2.35755	2.35875	2.36052	2.36083	2.31319	2.35614	2.33216	2.34109	2.35491	2.3472	2.29546	2.32297	2.33607	2.34032	2.32252	2.35583
41.2373		2.36533	2.41248	2.35603	2.32035	2.32167	2.34885	2.35581	2.3318	2.36667	2.3294	2.36553	2.39447	2.36247	2.3575	2.33414	2.35993	2.38806	2.37868	2.37009	2.34479	2.34584	2.34773	2.34703	2.30145	2.34313	2.32036	2.32912	2.34268	2.33426	2.28287	2.30964	2.32362	2.32859	2.3102	2.3426
41.6395		2.35347	2.3989	2.34427	2.30849	2.30919	2.33675	2.34299	2.31959	2.35395	2.31772	2.35287	2.38153	2.34955	2.34583	2.32187	2.3477	2.3751	2.36616	2.35728	2.33229	2.3332	2.33524	2.33359	2.2899	2.33034	2.3088	2.31742	2.33067	2.32162	2.27059	2.29659	2.31142	2.31707	2.29811	2.32962
42.0417		2.34175	2.38559	2.33282	2.29693	2.297	2.32491	2.33045	2.30764	2.34159	2.30628	2.34048	2.36889	2.33695	2.33435	2.30989	2.33574	2.36244	2.3539	2.3448	2.32005	2.32086	2.32305	2.32059	2.27857	2.31778	2.29748	2.30595	2.31886	2.3093	2.25866	2.28386	2.2995	2.30574	2.28629	2.31695
42.4439		2.33016	2.37257	2.32169	2.2857	2.28509	2.31332	2.31821	2.29593	2.32957	2.29504	2.32836	2.35654	2.32469	2.32306	2.29818	2.32402	2.35009	2.34187	2.33266	2.30809	2.30881	2.31116	2.30804	2.26743	2.30547	2.28637	2.29471	2.30724	2.29729	2.24706	2.27146	2.28786	2.29459	2.2747	2.3046
42.8461		2.31865	2.35987	2.3109	2.27476	2.27349	2.30197	2.30631	2.28445	2.31789	2.28399	2.31649	2.34447	2.31277	2.31194	2.28675	2.31252	2.33803	2.33005	2.32088	2.29638	2.29707	2.29956	2.29595	2.25646	2.29344	2.27546	2.28364	2.29578	2.28562	2.23577	2.2594	2.27652	2.28358	2.26333	2.29259
43.2483		2.30725	2.34753	2.30041	2.2641	2.26219	2.29088	2.29475	2.27319	2.3065	2.27311	2.30488	2.33268	2.3012	2.30096	2.27553	2.30123	2.32626	2.31843	2.30943	2.28495	2.28561	2.28825	2.28429	2.24565	2.28169	2.26478	2.27272	2.28447	2.27423	2.22472	2.24769	2.26546	2.27274	2.25219	2.28092
43.6505		2.29593	2.33555	2.29022	2.25366	2.25119	2.28002	2.28355	2.26217	2.29538	2.26237	2.2935	2.32114	2.28996	2.29012	2.26455	2.29012	2.31475	2.30698	2.29829	2.27376	2.27441	2.27716	2.27303	2.23498	2.27023	2.25429	2.26194	2.2733	2.26312	2.21389	2.23633	2.25469	2.26205	2.24125	2.2696
44.0527		2.28473	2.32393	2.2803	2.2434	2.24046	2.2694	2.27267	2.25137	2.28448	2.25179	2.28233	2.30983	2.27902	2.27941	2.25378	2.2792	2.30349	2.29569	2.28745	2.26282	2.26347	2.26631	2.2621	2.22446	2.25909	2.24399	2.25127	2.26226	2.25228	2.2032	2.22529	2.24416	2.25153	2.23049	2.25857
44.4549		2.27366	2.31265	2.27061	2.23328	2.22995	2.25897	2.26212	2.2408	2.27378	2.24136	2.27138	2.29874	2.26837	2.26882	2.24318	2.26844	2.29244	2.28455	2.27685	2.2521	2.25278	2.25565	2.25149	2.21408	2.24825	2.23389	2.24075	2.25137	2.24169	2.19263	2.21455	2.23387	2.24119	2.21991	2.24784
44.8571		2.26276	2.3017	2.26114	2.22324	2.21967	2.24873	2.25186	2.23047	2.26326	2.23107	2.26063	2.28787	2.25796	2.25836	2.23279	2.25786	2.2816	2.27358	2.26648	2.2416	2.24234	2.24517	2.24114	2.20387	2.23773	2.22394	2.23041	2.24064	2.23134	2.18216	2.20409	2.2238	2.23104	2.20951	2.23737
45.2593		2.25204	2.29105	2.25187	2.21326	2.20957	2.23869	2.24184	2.22037	2.25292	2.22097	2.25008	2.27718	2.24777	2.24805	2.22258	2.24746	2.27096	2.26275	2.2563	2.23129	2.23215	2.23484	2.231	2.19382	2.22748	2.21417	2.22025	2.2301	2.22121	2.1718	2.19389	2.21389	2.22109	2.1993	2.22711
45.6615		2.24152	2.28064	2.24276	2.20333	2.19962	2.22879	2.23205	2.21052	2.24276	2.21105	2.2397	2.26665	2.23775	2.23788	2.21256	2.23723	2.2605	2.25211	2.24628	2.22118	2.2222	2.22464	2.22105	2.18394	2.21749	2.20455	2.21034	2.21978	2.21129	2.16156	2.18392	2.20414	2.21135	2.18928	2.21705
46.0637		2.23125	2.27044	2.23377	2.19346	2.18984	2.21905	2.2224	2.20087	2.23277	2.20132	2.22949	2.25632	2.22786	2.22789	2.20273	2.22716	2.25021	2.24164	2.23642	2.21126	2.21248	2.21461	2.21123	2.17424	2.2077	2.19508	2.20065	2.20969	2.20154	2.15148	2.17413	2.19452	2.20181	2.17947	2.20716
46.4659		2.22121	2.26041	2.2249	2.18366	2.18018	2.20947	2.21287	2.19142	2.22296	2.1918	2.21944	2.24614	2.2181	2.21807	2.19309	2.21726	2.24012	2.23135	2.22669	2.20149	2.20297	2.20472	2.20152	2.16471	2.1981	2.18577	2.19123	2.19986	2.19195	2.14157	2.16449	2.18503	2.19246	2.16987	2.19745
46.8681		2.21145	2.2505	2.21613	2.17398	2.17068	2.20003	2.20344	2.18214	2.21335	2.18244	2.20956	2.2361	2.20843	2.20843	2.18364	2.2075	2.2302	2.22124	2.21711	2.19191	2.19365	2.195	2.19189	2.15534	2.1886	2.1766	2.18202	2.19028	2.18246	2.13188	2.155	2.17564	2.18329	2.16047	2.18785
47.2703		2.20193	2.24068	2.20744	2.16445	2.1613	2.1907	2.19408	2.17299	2.20392	2.17325	2.19983	2.22622	2.19886	2.19899	2.17435	2.19789	2.22046	2.21131	2.20766	2.18248	2.18446	2.18544	2.18231	2.14613	2.17922	2.16758	2.17301	2.18095	2.17307	2.1224	2.14561	2.16639	2.17429	2.15127	2.17838
47.6725		2.19262	2.23096	2.19885	2.1551	2.15208	2.18151	2.18477	2.16395	2.19464	2.16422	2.19024	2.21645	2.18939	2.18974	2.1652	2.1884	2.21086	2.20156	2.19835	2.17321	2.17537	2.17607	2.17279	2.13703	2.16992	2.15871	2.16415	2.17186	2.16377	2.11319	2.13633	2.15728	2.16546	2.14225	2.16903
[truncated: 155 more rows]

## Sheet: Water with DNA_ε1
Wavenumber (cm-1)		1	2	3	4	5	6	7	8	9	10	11	12	13	14	15	16	17	18	19	20	21	22	23	24	25	26	27	28	29	30	31	32	33	34	35	36	37	38	39
[truncated: 249 more rows]

## Sheet: Water with DNA_ε2
Wavenumber (cm-1)		1	2	3	4	5	6	7	8	9	10	11	12	13	14	15	16	17	18	19	20	21	22	23	24	25	26	27	28	29	30	31	32	33	34	35	36	37	38	39
[truncated: 249 more rows]

## Sheet: MgCl2  40 mM with DNA_ε1
Wavenumber (cm-1)		1	2	3	4	5	6	7	8	9	10	11	12	13	14	15	16	17	18	19	20	21	22	23	24	25	26	27	28	29	30	31	32	33	34	35	36	37
[truncated: 249 more rows]

[truncated: 3 more sheets: MgCl2  40 mM with DNA_ε2, KCl  150 mM with DNA_ε1, KCl  150 mM with DNA_ε2]
